# Supplementary material for: Circulating microRNA profile unveils mechanisms of action of acitretin for psoriasis vulgaris
Source: Bioengineered. 2021 May 11;12(1):1838–50. doi: 10.1080/21655979.2021.1925205 (PMC8806620; doi:10.1080/21655979.2021.1925205)
Supplement: Supplemental Material [file KBIE_A_1925205_SM2556.zip]

Archive with 4 entries (4 files):
- Table S1.doc
- Table S2.doc
- Table S3.xls
- Table S4.xls
