# Supplementary material for: Circulating microRNA profile unveils mechanisms of action of acitretin for psoriasis vulgaris
Source: Bioengineered. 2021 May 11;12(1):1838–50. doi: 10.1080/21655979.2021.1925205 (PMC8806620; doi:10.1080/21655979.2021.1925205)
Supplement: Supplemental Material [file KBIE_A_1925205_SM2556.zip › Table S3.xls]

## Sheet: Sheet1
Table S3. Differential expression of plasma miRNAs in psoriasis vulgaris before and after acitretin treatment.
ID	Pso vs Con		Pso-A vs Con		Pso-A vs Pso		genomeID	strand	start	end	miR_sequence	length
	p value	logFC	p value	logFC	p value	logFC
hsa-let-7c-3p	0.0249626	2.38266	-	-	0.191451	-1.57043	chr21	+	16539818	16539922	CTGTACAACCTTCTAGCTTTCC	22
hsa-let-7f-1-3p	0.0537544	1.63227	0.0192756	1.95154	0.515303	0.292159	chr9	+	94176333	94176442	CTATACAATCTATTGCCTTCCT	22
hsa-let-7g-3p	0.507507	0.703695	0.00482811	3.17065	0.0350229	2.44506	chr3	-	52268249	52268386	CTGTACAGGCCACTGCCTTG	20
hsa-miR-10399-5p	0.0419135	1.24586	0.134999	0.851453	0.386891	-0.421516	chr7	-	139044100	139044157	AATTACAGATTGTCTCAGAGA	21
hsa-miR-1197	0.0836357	2.31175	0.00907759	3.05198	0.404189	0.719157	chr14	+	101025550	101025673	TAGGACACATGGTCTACTTCT	21
hsa-miR-122-3p	0.000355557	4.34793	0.309284	1.5393	0.00973295	-2.85607	chr18	+	58451068	58451176	AACGCCATTATCACACTAAAT	21
hsa-miR-122-5p	2.45985e-05	1.22301	0.42524	-0.202053	9.36766e-10	-1.45067	chr18	+	58451068	58451176	TGGAGTGTGACAATGGTGTTT	21
hsa-miR-1228-3p	0.15327	1.82638	0.00213717	3.20286	0.170969	1.36384	chr12	+	57194484	57194594	TCACACCTGCCTCGCCCCCCA	21
hsa-miR-122b-5p	0.0148543	2.59547	0.921627	0.0855233	0.0170786	-2.50501	chr18	-	58451063	58451163	TTTAGTGTGATAATGGCGTTTG	22
hsa-miR-1234-3p	-	-	0.22033	1.3533	0.0395026	1.94007	chr8	-	144400086	144400165	TCGGCCTGACCACCCACCCCA	21
hsa-miR-1247-5p	0.158687	-1.25311	0.509823	0.792826	0.0386077	2.02497	chr14	-	101560287	101560422	ACCCGTCCCGTTCGTCCCCGGA	22
hsa-miR-1249-3p	0.0218238	-2.00609	0.404241	-0.484778	0.089881	1.49591	chr22	-	45200921	45201058	ACGCCCTTCCCCCCCTTCTTCA	22
hsa-miR-1255b-5p	0.0354839	-1.17233	0.484901	-0.342918	0.155869	0.808595	chr4	-	36426366	36426428	CGGATGAGCAAAGAAAGTGGTT	22
hsa-miR-127-5p	0.02984	2.56193	0.961273	0.0739564	0.0300031	-2.52151	chr14	+	100882965	100883090	CTGAAGCTCAGAGGGCTCTGATT	23
hsa-miR-1277-3p	0.106995	2.49875	0.0213385	2.76502	0.823702	0.229349	chrX	+	118386370	118386477	TACGTAGATATATATGTATTT	21
hsa-miR-1277-5p	0.00349189	3.29191	0.46928	1.04112	0.0425032	-2.29703	chrX	+	118386370	118386477	TATATATATATATGTACGTAT	21
hsa-miR-1294	0.0295719	-1.47967	0.441105	0.340362	0.00757478	1.79475	chr5	+	154347106	154347247	TGTGAGGTTGGCATTGTTGT	20
hsa-miR-1299	0.164423	1.96156	0.0153572	3.48236	0.251452	1.50343	chr9	-	40929010	40929092	TTCTGGAATTCTGTGTGAGGGA	22
hsa-miR-1303	0.00638034	1.15753	0.818824	-0.128025	0.0146203	-1.29902	chr5	+	154685776	154685861	TTTAGAGACGGGGTCTTGCTCT	22
hsa-miR-1306-5p	0.347902	-1.14079	0.394224	0.742677	0.0322351	1.85265	chr22	+	20086042	20086150	CCACCTCCCCTGCAAACGTC	20
hsa-miR-132-5p	0.155776	1.76184	0.00977567	2.74157	0.277689	0.954955	chr17	-	2049908	2050008	ACCGTGGCTTTCGATTGTTACT	22
hsa-miR-136-5p	0.00072871	3.62827	0.0190426	2.85436	0.373824	-0.825725	chr14	+	100884697	100884788	ACTCCATTTGTTTTGATGATGG	22
hsa-miR-140-5p	0.00110862	1.07057	0.0380063	0.712521	0.279917	-0.385869	chr16	+	69933073	69933186	CAGTGGTTTTACCCTATGGTAG	22
hsa-miR-142-3p	0.000302035	2.10821	0.0096846	1.52792	0.342946	-0.609804	chr17	-	58331215	58331325	TGTAGTGTTTCCTACTTTATGG	22
hsa-miR-146a-5p	0.00543351	2.39928	0.185383	0.346218	0.00235584	-1.1157	chr5	+	160485352	160485460	TGAGAACTGAATTCCATGGGTT	22
hsa-miR-152-5p	0.0433689	1.93704	-	-	0.356507	-0.976994	chr17	-	48037154	48037263	AGGTTCTGTGATACACTCCGACT	23
hsa-miR-153-3p	0.0255195	2.01636	0.0599493	1.67558	0.746152	-0.346484	chr7	-	157574321	157574437	TTGCATAGTCACAAAAGTGAT	21
hsa-miR-1538	0.131244	-1.4147	0.413628	0.989573	0.0114334	2.37081	chr16	-	69565808	69565868	CGGCCCGGGCTGCTGCTGTTC	21
hsa-miR-182-3p	-	-	0.0377276	2.02197	0.418956	0.887674	chr7	-	129770379	129770492	GGTGGTTCTAGACTTGCCAACT	22
hsa-miR-188-5p	0.0121792	2.59151	0.871023	0.221599	0.0169573	-2.39138	chrX	+	50003497	50003607	CATCCCTTGCATGGTGGAGGG	21
hsa-miR-18b-3p	0.0806591	-2.10837	0.906837	0.145475	0.0403465	2.24152	chrX	-	134170017	134170125	TACTGCCCTAAATGCCCCTT	20
hsa-miR-18b-5p	0.759817	-0.353827	0.0883694	1.50843	0.0401752	1.83491	chrX	-	134170017	134170125	TAAGGTGCATCTAGTGCAGTT	21
hsa-miR-190a-3p	-	-	0.246967	1.24478	0.0447962	1.8361	chr15	+	62823941	62824082	ACTATATATCAAACATATTCC	21
hsa-miR-190a-5p	0.0310387	2.46935	0.564917	0.910511	0.183925	-1.56139	chr15	+	62823941	62824082	TGATATGTTTGATATATTAGG	21
hsa-miR-193b-3p	0.00028096	1.8285	0.578952	0.286722	0.00231035	-1.57217	chr16	+	14303960	14304071	AACTGGCCCTCAAAGTCCCGCT	22
hsa-miR-193b-5p	0.0090026	0.90382	0.560205	-0.194695	0.000799542	-1.12689	chr16	+	14303960	14304071	CGGGGTTTTGAGGGCGAGATGA	22
hsa-miR-194-3p	9.05017e-05	3.86798	0.0513645	2.19282	0.0884362	-1.68876	chr11	-	64891355	64891439	CCAGTGGGGCTGCTGTTATCT	21
hsa-miR-196a-5p	0.0351171	2.27704	0.0450239	2.10734	0.735536	-0.207803	chr17	-	48632475	48632576	TAGGTAGTTTCATGTTGTTGG	21
hsa-miR-200a-5p	0.0291994	2.38173	0.0396558	2.31102	0.876901	-0.09918	chr1	+	1167846	1167956	CATCTTACCGGACAGTGCTGG	21
hsa-miR-202-5p	0.0471469	2.49527	0.233831	1.60459	0.455698	-0.928574	chr10	-	133247504	133247628	TTCCTATGCATATACTTCTTT	21
hsa-miR-203a-3p	0.00589141	1.75975	0.0794253	0.953305	0.0174229	-1.02424	chr14	+	104117405	104117514	TGAAATGTTTAGGACCACTAG	21
hsa-miR-205-3p	0.0246583	2.38427	0.108183	1.47813	0.47825	-0.903917	chr1	+	209432133	209432242	ATTTCAGTGGAGTGAAGTTC	20
hsa-miR-205-5p	0.000706903	1.83619	0.0333373	1.03198	0.125506	-0.827199	chr1	+	209432133	209432242	TCCTTCATTCCACCGGAGTCTG	22
hsa-mir-2110-p3	0.0150891	-2.18659	0.0498268	-1.74087	0.686074	0.422728	chr10	-	114174080	114174192	CACCGCGGTCTTTTCCTCCCAC	22
hsa-miR-211-5p	0.000556186	3.80273	0.0133609	3.32048	0.612746	-0.472496	chr15	-	31065032	31065141	TTCCCTTTGTCATCCTTCGCCT	22
hsa-miR-214-5p	0.0202742	2.37188	0.0391336	2.19139	0.614993	-0.21942	chr1	-	172138796	172138907	TGCCTGTCTACACTTGCTGTGC	22
hsa-miR-21-5p	1.28928e-05	1.33618	0.0604081	0.672079	0.00879842	-1.06922	chr17	+	59841256	59841347	TAGCTTATCAGACTGATGTTGA	22
hsa-miR-216b-5p	0.0386202	2.46851	0.538191	0.759198	0.146739	-1.73656	chr2	-	56000703	56000805	AAATCTCTGCAGGCAAATGTGA	22
hsa-miR-217-5p	0.351845	1.3335	0.0104576	2.7592	0.186406	1.39516	chr2	-	55982955	55983076	TACTGCATCAGGAACTGATTGG	22
hsa-miR-218-5p	0.00983208	2.89827	0.0416818	2.53251	0.671911	-0.415973	chr4	+	20528252	20528417	TTGTGCTTGATCTAACCATGT	21
hsa-miR-222-5p	0.161605	1.17708	0.0446232	1.8564	0.540741	0.656681	chrX	-	45747004	45747126	CTCAGTAGCCAGTGTAGATCC	21
hsa-miR-22-5p	0.00263505	1.04517	0.0251499	0.679841	0.253748	-0.392581	chr17	-	1713895	1714005	AGTTCTTCAGTGGCAAGCTTT	21
hsa-miR-24-1-5p	0.0171614	2.11393	0.452288	0.87727	0.134691	-1.25419	chr9	+	95086013	95086092	GTGCCTACTGAGCTGATATCA	21
hsa-miR-26a-2-3p	0.026591	2.40689	0.497053	0.929246	0.137964	-1.51905	chr12	-	57824609	57824692	CCTATTCTTGATTACTTGTTTC	22
hsa-miR-29c-5p	0.105774	1.51089	0.0335081	1.84945	0.555013	0.32287	chr1	-	207801842	207801956	TGACCGATTTCTCCTGGTGTT	21
hsa-miR-301a-3p	0.0361174	1.86333	0.0398188	1.88128	0.963625	-0.0248981	chr17	-	59151136	59151221	CAGTGCAATAGTATTGTCAAAGC	23
hsa-miR-3117-3p	-	-	0.0483366	1.80543	0.275469	1.12026	chr1	+	66628415	66628525	ATAGGACTCATATAGTGCCAGG	22
hsa-miR-3120-3p	0.0302804	1.87532	0.611325	0.590983	0.113986	-1.31942	chr1	+	172138787	172138902	CACAGCAAGTGTAGACAGGCA	21
hsa-miR-3127-5p	-	-	0.30683	1.12099	0.0490574	1.78563	chr2	+	96798268	96798378	ATCAGGGCTTGTGGAATGGGAAG	23
hsa-mir-3143-p3	-	-	0.0132057	2.3662	0.0683578	1.81087	chr6	+	27147626	27147688	CAACTCTTTACAATGTTTCT	20
hsa-miR-3163	-	-	0.227562	1.30899	0.0460741	1.87405	chr11	-	66934434	66934506	TATAAAATGAGGGCAGTAAGA	21
hsa-miR-3200-5p	0.00993509	-2.68805	0.0509752	-1.7155	0.446709	0.963734	chr22	+	30731538	30731661	AATCTGAGAAGGCGCACAAGGT	22
hsa-miR-337-5p	0.0385919	2.30682	0.124022	1.69657	0.616486	-0.633255	chr14	+	100874493	100874603	GAACGGCTTCATACAGGAGTT	21
hsa-miR-338-3p	0.00836435	1.21546	0.0415479	1.02306	0.62044	-0.227406	chr17	-	81125870	81125978	TCCAGCATCAGTGATTTTGTTGA	23
hsa-miR-33a-5p	0.0073417	3.21654	0.133023	2.26863	0.308038	-1.00303	chr22	+	41900932	41901024	GTGCATTGTAGTTGCATTGC	20
hsa-miR-340-3p	0.0416652	1.20036	0.307157	0.615367	0.269119	-0.625839	chr5	-	180015292	180015402	TCCGTCTCAGTTACTTTATAGCC	23
hsa-miR-34a-3p	0.040194	2.27454	0.697233	0.365433	0.0660431	-1.92795	chr1	-	9151668	9151777	CAATCAGCAAGTATACTGCCCTT	23
hsa-miR-34a-5p	0.000153322	2.43089	0.0329334	1.03883	0.00990419	-1.41501	chr1	-	9151668	9151777	TGGCAGTGTCTTAGCTGGTTGT	22
hsa-miR-362-3p	0.306201	1.29065	0.0111989	2.22649	0.298562	0.917059	chrX	+	50008935	50009043	AACACACCTATTCAAGGATTC	21
hsa-mir-3648-1-p5	0.152719	1.86807	0.031734	2.48601	0.536002	0.599294	chr21	+	8208473	8208652	GGGGGAGCCGCGGGGATC	18
hsa-miR-3679-5p	0.0431596	2.28481	0.533736	0.846318	0.168261	-1.45747	chr2	+	134127125	134127192	TGAGGATATGGCAGGGAAG	19
hsa-miR-3688-3p	0.0365559	-1.95092	0.805275	-0.154061	0.0450167	1.77324	chr4	+	159128805	159128891	TATGGAAAGACTTTGCCACTCT	22
hsa-miR-369-5p	0.187856	1.49605	0.0474883	2.28794	0.54301	0.762224	chr14	+	101065589	101065687	AGATCGACCGTGTTATATTCG	21
hsa-miR-371b-5p	0.0409643	2.03489	0.324916	1.20384	0.313125	-0.846911	chr19	-	53787647	53787756	ACTCAAAAGATGGCGGCACTTT	22
hsa-miR-378d	0.00600745	1.49289	0.191133	0.703797	0.0705194	-0.823767	chr8	-	93916022	93916119	ACTGGACTTGGAGTCAGA	18
hsa-mir-3922-p3	-	-	0.0295908	2.15841	0.0311103	2.0937	chr12	+	104591633	104591716	TGTGGGACTTCTGGCCTTGA	20
hsa-miR-3942-5p	-	-	0.0166932	2.30862	0.0826018	1.74894	chr15	-	35372256	35372364	AGCAATACTGTTACCTGAAAT	21
hsa-miR-3960	0.59531	-0.696819	0.0391063	2.208	0.00467955	2.88124	chr9	+	127785833	127785923	CGGCGGCGGCGGCGGGGG	18
hsa-miR-424-5p	0.00443824	1.09862	0.0290354	0.860241	0.518399	-0.264285	chrX	-	134546606	134546729	CAGCAGCAATTCATGTTTTGA	21
hsa-miR-4466	0.32482	1.22252	0.358797	-0.905611	0.0397737	-2.16221	chr6	-	156779678	156779731	GGGTGCGGGCCGGCGGGGTC	20
hsa-mir-4472-2-p3	0.090526	-1.89872	0.405892	1.04049	0.00391381	2.91487	chr12	-	116428252	116428318	AGTCTTGCTCTGTCGCCCAGG	21
hsa-miR-450a-1-3p	0.10585	2.05506	0.0394461	2.39166	0.815552	0.281751	chrX	-	134540341	134540431	ATTGGGAACATTTTGCATGTAT	22
hsa-mir-451a-p3	0.00650413	-1.25331	0.681173	-0.13635	0.0105611	1.08991	chr17	-	28861362	28861440	TTTAGTAATGGTAATGGTTCT	21
hsa-miR-452-5p	0.00705546	1.0098	0.201889	0.389958	0.0602675	-0.649465	chrX	-	151959607	151959719	AACTGTTTGCAGAGGAAACTGA	22
hsa-miR-455-3p	0.0205803	1.36007	0.475333	0.40133	0.0568625	-0.993877	chr9	+	114209417	114209529	GCAGTCCATGGGCATATACACT	22
hsa-miR-455-5p	0.00644703	1.89173	0.189771	0.826455	0.0684197	-1.1093	chr9	+	114209417	114209529	TATGTGCCTTTGGACTACATCG	22
hsa-miR-4637	0.84363	0.171406	0.0302856	2.40918	0.0486693	2.21686	chr5	-	14825912	14826027	TACTAACTGCAGATTCAAGTGA	22
hsa-miR-4662a-5p	0.0961487	2.12664	0.0151996	2.59356	0.635823	0.429583	chr8	+	124821985	124822051	TTAGCCAATTGTCCATCTTTAG	22
hsa-miR-4685-3p	0.0105006	-3.06776	0.736338	-0.367667	0.0224743	2.64717	chr10	-	98431292	98431360	TCTCCCTTCCTGCCCTGGCT	20
hsa-miR-4686	0.0341966	2.15062	0.038013	1.99962	0.891663	-0.169489	chr11	+	2173063	2173138	TATCTGCTGGGCTTTCTGGTGT	22
hsa-miR-4690-3p	-	-	0.049781	1.76764	0.379667	0.934115	chr11	+	65636310	65636369	GCAGCCCAGCTGAGGCCTCTGA	22
hsa-miR-4732-3p	0.00302814	-1.32951	0.561112	-0.195804	0.0160499	1.11112	chr17	-	28861655	28861730	GCCCTGACCTGTCCTGTTCTG	21
hsa-miR-4747-5p	0.0429305	-2.01618	0.0442842	-1.98767	-	-	chr19	+	4932687	4932740	AGGGAAGGAGGCTTGGTCTTAG	22
hsa-miR-487b-3p	0.0196145	3.08795	0.0396232	2.70253	0.513032	-0.429957	chr14	+	101046432	101046556	AATCGTACAGGGTCATCCACTT	22
hsa-miR-495-3p	0.0217371	2.54073	0.494251	0.985365	0.0998605	-1.55761	chr14	+	101033734	101033841	AAACAAACATGGTGCACTTCTT	22
hsa-miR-497-5p	0.0033277	1.02713	0.0108185	0.985976	0.845995	-0.0703547	chr17	-	7017906	7018027	CAGCAGCACACTGTGGTTTGT	21
hsa-miR-5001-3p	0.29017	-1.33907	0.463396	0.948672	0.0388573	2.26869	chr2	-	232550474	232550573	TTCTGCCTCTGTCCAGGTCCT	21
hsa-miR-500b-3p	0.398596	0.879191	0.0198982	2.47188	0.166672	1.57016	chrX	+	50010671	50010750	TGCACCCAGGCAAGGATTCTG	21
hsa-miR-500b-5p	0.0311092	2.30716	0.307957	1.26291	0.291539	-1.08318	chrX	+	50008412	50008521	TAATCCTTGCTACCTGGGTGAG	22
hsa-miR-511-3p	0.000345892	3.64334	0.114516	1.41257	0.0533084	-2.24049	chr10	+	17845107	17845193	AATGTGTAGCAAAAGACAGAAT	22
hsa-miR-514a-3p	-	-	0.0220386	2.06423	0.137639	1.44094	chrX	-	147279247	147279344	ATTGACACTTCTGTGAGTAG	20
hsa-miR-5189-3p	0.148657	-1.31186	0.205099	1.56306	0.00456623	2.85358	chr16	+	88468918	88469031	TGCCAACCGTCAGAGCCCAGA	21
hsa-miR-524-5p	-	-	0.254295	1.29814	0.0404406	1.95612	chr19	+	53710988	53711093	CTACAAAGGGAAGCACTTTCT	21
hsa-miR-542-3p	0.00807339	1.35097	0.038783	1.05359	0.439108	-0.324022	chrX	-	134541341	134541455	TGTGACAGATTGATAACTGAAA	22
hsa-miR-548am-3p	0.0359936	1.82884	-	-	0.234653	-1.07431	chrX	-	16627012	16627085	CAAAAACTGCAGTTACTTTTG	21
hsa-miR-548ar-3p	0.00465114	-2.98994	0.00493061	-2.95437	-	-	chr13	+	114244505	114244561	TAAAACTGCAGTTATTTTTG	20
hsa-miR-548au-5p	0.132847	1.61599	0.0198111	2.33087	0.479879	0.677475	chr9	+	93594841	93594894	AAAAGTAATTGCGGTTTTTG	20
hsa-miR-548l	0.37062	0.704448	0.0496479	1.48103	0.238043	0.734708	chr11	-	94466495	94466580	AAAAGTATTTGCGGGTTTTGT	21
hsa-miR-548o-5p	0.132847	1.61599	0.0198111	2.33087	0.479879	0.677475	chrX	-	16627012	16627085	AAAAGTAATTGCGGTTTTTG	20
hsa-miR-548q	0.941396	0.0955504	0.0468031	2.18617	0.0308414	2.05697	chr10	-	12725254	12725353	AGGCTGGTGCAAAAGTAATGG	21
hsa-miR-550a-3-5p	0.498106	-0.461608	0.127954	0.857776	0.0326381	1.30248	chr7	-	29680734	29680828	AGTGCCTGAGGGAGTAAGAG	20
hsa-miR-550a-3p	0.14297	-1.25543	0.575571	0.386475	0.0327675	1.61622	chr7	-	29680734	29680828	TGTCTTACTCCCTCAGGCACA	21
hsa-miR-550a-5p	0.0789955	-0.980896	0.775876	0.132457	0.0357297	1.09291	chr7	+	30289794	30289890	AGTGCCTGAGGGAGTAAGAGC	21
hsa-miR-5589-3p	0.0425141	1.95689	-	-	0.436298	-0.84818	chr19	+	10038354	10038413	TGCACATGGCAACCTAGCTCC	21
hsa-miR-5589-5p	0.0707694	2.15793	0.906442	-0.10836	0.0409412	-2.27319	chr19	+	10038354	10038413	GGCTGGGTGCTCTTGTGCAGT	21
hsa-miR-582-5p	0.014233	2.55138	0.00935983	2.96704	0.517989	0.379763	chr5	-	59703578	59703731	TTACAGTTGTTCAACCAGTTAC	22
hsa-miR-590-3p	0.250315	0.783013	0.0215822	1.23445	0.493521	0.426214	chr7	+	74191193	74191303	TAATTTTATGTATAAGCTAGT	21
hsa-mir-600-p5	0.0421417	1.9804	-	-	0.194909	-1.36125	chr9	-	123111546	123111643	CATAGGAAGGCTCTTGTCTGT	21
hsa-mir-619-p5	0.0270819	3.05743	0.0658499	2.38437	0.55138	-0.686989	chr12	-	108836908	108837006	AAGTGCTGGGATTACAGG	18
hsa-miR-627-3p	0.954406	0.0748056	0.0149583	2.54389	0.0172061	2.43786	chr15	-	42199570	42199666	TCTTTTCTTTGAGACTCACT	20
hsa-miR-641	0.00528949	3.21438	0.267439	1.44436	0.0941911	-1.80834	chr19	-	40282535	40282646	AAAGACATAGGATAGAGTCACCTCT	25
hsa-mir-641-p3	0.0303502	2.25235	0.114342	1.41495	0.496024	-0.842119	chr19	-	40282535	40282646	TGACTGTCCTATGTCTTTCCT	21
hsa-miR-6511b-3p	0.53303	0.785363	0.00998283	2.70551	0.0672396	1.8876	chr16	-	2106669	2106753	CCTCACCACCCCTTCTGCCTGC	22
hsa-mir-653-p5	0.235487	-1.4771	0.164682	1.22481	0.00993453	2.66283	chr7	-	93482760	93482855	TTGAAACAATCTCTACTGAAC	21
hsa-miR-664b-3p	0.0903447	-1.95073	0.0278332	-2.48775	0.587376	-0.574582	chrX	+	154768587	154768662	TTCATTTGCCTCCCAGCCTACA	22
hsa-miR-664b-5p	0.101663	1.92565	0.0371872	2.50278	0.591357	0.567412	chrX	+	154768587	154768662	TGGGCTAAGGGAGATGATTGGGT	23
hsa-miR-6715a-3p	0.00529802	2.94435	-	-	0.0338548	-2.35282	chr10	+	112299612	112299690	CCAAACCAGTCGTGCCTGTGG	21
hsa-miR-671-5p	0.00473242	2.9776	0.028892	2.20945	0.533491	-0.795865	chr7	+	151238421	151238541	AGGAAGCCCTGGAGGGGCTGGAGG	24
hsa-miR-675-3p	0.209862	1.57864	0.0086898	2.86636	0.15004	1.25492	chr11	-	1996730	1996842	CTGTATGCCCTCACCGCTCAGC	22
hsa-miR-676-3p	0.0187497	-2.47869	0.0592521	-2.06133	0.766937	0.386812	chrX	+	70022829	70022939	CTGTCCTAAGGTTGTTGAGTT	21
hsa-miR-6805-5p	0.123499	-1.47763	0.754745	0.380342	0.0467329	1.83442	chr19	+	55388181	55388242	TAGGGGGCGGCTTGTGGAGTGT	22
hsa-miR-766-5p	0.0432025	1.72393	0.146448	1.29612	0.350786	-0.469801	chrX	-	119646738	119646854	AGGAGGAATTGGTGCTGGTCTTT	23
hsa-mir-8086-p3	0.17541	1.87861	0.043319	2.33134	0.665328	0.417074	chr10	-	28289258	28289350	AGGCTGGAGTGCAGTGGC	18
hsa-miR-885-3p	0.00194022	1.59486	0.892514	0.0742096	0.000945435	-1.5486	chr3	-	10394481	10394590	AGGCAGCGGGGTGTAGTGGAT	21
hsa-miR-885-5p	0.0041395	1.14299	0.830518	-0.0789136	0.00137041	-1.24689	chr3	-	10394481	10394590	TCCATTACACTACCCTGCCTCT	22
hsa-miR-935	-	-	0.0353501	2.05581	0.201282	1.378	chr19	+	53982307	53982397	CAGTTACCGCTTCCGCTACCGC	22
hsa-miR-944	0.0116523	2.98708	0.0515257	1.88153	0.407982	-1.15487	chr3	+	189829922	189830009	AATTATTGTACATCGGATGAGT	22
hsa-miR-95-5p	0.00635356	3.04365	0.416858	0.823977	0.058704	-2.23925	chr4	-	8005301	8005381	CTCAATAAATGTCTGTTGAAT	21
hsa-miR-99a-3p	0.0242689	2.44008	0.520466	0.858384	0.105058	-1.60401	chr21	+	16539085	16539174	CAAGCTCGCTTCTATGGGTCTGT	23
