# Supplementary material for: Circulating microRNA profile unveils mechanisms of action of acitretin for psoriasis vulgaris
Source: Bioengineered. 2021 May 11;12(1):1838–50. doi: 10.1080/21655979.2021.1925205 (PMC8806620; doi:10.1080/21655979.2021.1925205)
Supplement: Supplemental Material [file KBIE_A_1925205_SM2556.zip › Table S4.xls]

## Sheet: Sheet1
Table S4. The target genes of candidate miRNA obtained by miRTarBase.
miRTarBase ID	miRNA	Species (miRNA)	Target Gene	Target Gene (Entrez Gene ID)	Species (Target Gene)	Experiments	Support Type	References (PMID)
MIRT000006	hsa-miR-146a-5p	Homo sapiens	CXCR4	7852	Homo sapiens	qRT-PCR//Luciferase reporter assay//Western blot	Functional MTI	18568019
MIRT000006	hsa-miR-146a-5p	Homo sapiens	CXCR4	7852	Homo sapiens	Luciferase reporter assay//qRT-PCR//Western blot	Functional MTI	26082201
MIRT000303	hsa-miR-146a-5p	Homo sapiens	CFH	3075	Homo sapiens	Western blot	Functional MTI	19540598
MIRT000303	hsa-miR-146a-5p	Homo sapiens	CFH	3075	Homo sapiens	Western blot	Functional MTI	18801740
MIRT000304	hsa-miR-146a-5p	Homo sapiens	IRAK2	3656	Homo sapiens	qRT-PCR//Western blot	Functional MTI	20124483
MIRT000304	hsa-miR-146a-5p	Homo sapiens	IRAK2	3656	Homo sapiens	qRT-PCR//Western blot	Functional MTI	25889446
MIRT000449	hsa-miR-146a-5p	Homo sapiens	TLR2	7097	Homo sapiens	qRT-PCR//flow//Luciferase reporter assay//Western blot//qRT-PCR;Other	Functional MTI	20375304
MIRT000638	hsa-miR-146a-5p	Homo sapiens	FADD	8772	Homo sapiens	Luciferase reporter assay	Functional MTI	19965651
MIRT000711	hsa-miR-146a-5p	Homo sapiens	TRAF6	7189	Homo sapiens	Western blot//Northern blot	Functional MTI	18504431
MIRT000711	hsa-miR-146a-5p	Homo sapiens	TRAF6	7189	Homo sapiens	Luciferase reporter assay//Western blot	Functional MTI	20061417
MIRT000711	hsa-miR-146a-5p	Homo sapiens	TRAF6	7189	Homo sapiens	qRT-PCR//flow//Luciferase reporter assay//Western blot	Functional MTI	20375304
MIRT000711	hsa-miR-146a-5p	Homo sapiens	TRAF6	7189	Homo sapiens	Immunoprecipitaion//Western blot//Communoprecipitaion	Functional MTI	19898489
MIRT000711	hsa-miR-146a-5p	Homo sapiens	TRAF6	7189	Homo sapiens	qRT-PCR//Western blot//Immunofluorescence	Functional MTI	19918258
MIRT000711	hsa-miR-146a-5p	Homo sapiens	TRAF6	7189	Homo sapiens	Luciferase reporter assay//Microarray//Northern blot//qRT-PCR	Functional MTI	16885212
MIRT000711	hsa-miR-146a-5p	Homo sapiens	TRAF6	7189	Homo sapiens	ELISA//Luciferase reporter assay//Northern blot//qRT-PCR//Western blot	Functional MTI	20542134
MIRT000711	hsa-miR-146a-5p	Homo sapiens	TRAF6	7189	Homo sapiens	qRT-PCR//Western blot	Functional MTI	21178010
MIRT000711	hsa-miR-146a-5p	Homo sapiens	TRAF6	7189	Homo sapiens	Luciferase reporter assay//qRT-PCR//Western blot	Non-Functional MTI	21610143
MIRT000711	hsa-miR-146a-5p	Homo sapiens	TRAF6	7189	Homo sapiens	Luciferase reporter assay	Functional MTI	22593544
MIRT000711	hsa-miR-146a-5p	Homo sapiens	TRAF6	7189	Homo sapiens	Western blot	Functional MTI	20110513
MIRT000711	hsa-miR-146a-5p	Homo sapiens	TRAF6	7189	Homo sapiens	Luciferase reporter assay	Functional MTI	24107356
MIRT000711	hsa-miR-146a-5p	Homo sapiens	TRAF6	7189	Homo sapiens	ELISA//Northern blot//Western blot	Functional MTI	23685241
MIRT000711	hsa-miR-146a-5p	Homo sapiens	TRAF6	7189	Homo sapiens	qRT-PCR//Western blot	Functional MTI	25889446
MIRT000711	hsa-miR-146a-5p	Homo sapiens	TRAF6	7189	Homo sapiens	Immunohistochemistry//Luciferase reporter assay//qRT-PCR//Western blot	Functional MTI	27904767
MIRT000712	hsa-miR-146a-5p	Homo sapiens	IRAK1	3654	Homo sapiens	Western blot//Northern blot	Functional MTI	18504431
MIRT000712	hsa-miR-146a-5p	Homo sapiens	IRAK1	3654	Homo sapiens	Luciferase reporter assay//Western blot	Functional MTI	20061417
MIRT000712	hsa-miR-146a-5p	Homo sapiens	IRAK1	3654	Homo sapiens	qRT-PCR//Western blot//Immunofluorescence	Functional MTI	19918258
MIRT000712	hsa-miR-146a-5p	Homo sapiens	IRAK1	3654	Homo sapiens	Luciferase reporter assay//Microarray//Northern blot//qRT-PCR	Functional MTI	16885212
MIRT000712	hsa-miR-146a-5p	Homo sapiens	IRAK1	3654	Homo sapiens	ELISA//Luciferase reporter assay//Northern blot//qRT-PCR//Western blot	Functional MTI	20542134
MIRT000712	hsa-miR-146a-5p	Homo sapiens	IRAK1	3654	Homo sapiens	qRT-PCR//Western blot	Functional MTI	21178010
MIRT000712	hsa-miR-146a-5p	Homo sapiens	IRAK1	3654	Homo sapiens	Luciferase reporter assay//Western blot	Functional MTI	21632853
MIRT000712	hsa-miR-146a-5p	Homo sapiens	IRAK1	3654	Homo sapiens	Luciferase reporter assay	Functional MTI	22593544
MIRT000712	hsa-miR-146a-5p	Homo sapiens	IRAK1	3654	Homo sapiens	Western blot	Functional MTI	20110513
MIRT000712	hsa-miR-146a-5p	Homo sapiens	IRAK1	3654	Homo sapiens	Luciferase reporter assay//qRT-PCR//Western blot	Functional MTI	23680172
MIRT000712	hsa-miR-146a-5p	Homo sapiens	IRAK1	3654	Homo sapiens	In situ hybridization//Luciferase reporter assay//qRT-PCR//Western blot	Functional MTI	22992343
MIRT000712	hsa-miR-146a-5p	Homo sapiens	IRAK1	3654	Homo sapiens	qRT-PCR//Western blot	Functional MTI	23018031
MIRT000712	hsa-miR-146a-5p	Homo sapiens	IRAK1	3654	Homo sapiens	QRTPCR//Western blot	Functional MTI	24867582
MIRT000712	hsa-miR-146a-5p	Homo sapiens	IRAK1	3654	Homo sapiens	Luciferase reporter assay	Functional MTI	24107356
MIRT000712	hsa-miR-146a-5p	Homo sapiens	IRAK1	3654	Homo sapiens	Microarray//Western blot	Functional MTI	23952003
MIRT000712	hsa-miR-146a-5p	Homo sapiens	IRAK1	3654	Homo sapiens	Luciferase reporter assay	Functional MTI	25623956
MIRT000712	hsa-miR-146a-5p	Homo sapiens	IRAK1	3654	Homo sapiens	Luciferase reporter assay//qRT-PCR//Western blot	Functional MTI	26151128
MIRT000712	hsa-miR-146a-5p	Homo sapiens	IRAK1	3654	Homo sapiens	ELISA//Immunohistochemistry//qRT-PCR//Western blot	Functional MTI	27636999
MIRT000712	hsa-miR-146a-5p	Homo sapiens	IRAK1	3654	Homo sapiens	qRT-PCR//Western blot	Functional MTI	25889446
MIRT000712	hsa-miR-146a-5p	Homo sapiens	IRAK1	3654	Homo sapiens	ELISA//EMSA//Microarray//qRT-PCR//Western blot	Functional MTI	27922090
MIRT000712	hsa-miR-146a-5p	Homo sapiens	IRAK1	3654	Homo sapiens	qRT-PCR//Western blot	Functional MTI	25805648
MIRT000945	hsa-miR-146a-5p	Homo sapiens	ROCK1	6093	Homo sapiens	flow//Western blot//Northern blot//Luciferase reporter assay	Functional MTI	18174313
MIRT000945	hsa-miR-146a-5p	Homo sapiens	ROCK1	6093	Homo sapiens	Luciferase reporter assay//qRT-PCR//Western blot	Functional MTI	26306811
MIRT000945	hsa-miR-146a-5p	Homo sapiens	ROCK1	6093	Homo sapiens	Immunofluorescence//Luciferase reporter assay//qRT-PCR//Western blot	Functional MTI	27221467
MIRT001919	hsa-miR-146a-5p	Homo sapiens	BRCA2	675	Homo sapiens	Luciferase reporter assay	Functional MTI	18660546
MIRT001920	hsa-miR-146a-5p	Homo sapiens	BRCA1	672	Homo sapiens	Luciferase reporter assay	Functional MTI	18660546
MIRT001920	hsa-miR-146a-5p	Homo sapiens	BRCA1	672	Homo sapiens	Microarray//qRT-PCR//Western blot	Functional MTI	19944095
MIRT001920	hsa-miR-146a-5p	Homo sapiens	BRCA1	672	Homo sapiens	ChIP-seq//Luciferase reporter assay	Functional MTI	23671131
MIRT003319	hsa-miR-146a-5p	Homo sapiens	FAF1	11124	Homo sapiens	GFP reporter assay//qRT-PCR	Functional MTI	20459811
MIRT004017	hsa-miR-146a-5p	Homo sapiens	CCNA2	890	Homo sapiens	Microarray//qRT-PCR//Western blot	Functional MTI	19944095
MIRT004018	hsa-miR-146a-5p	Homo sapiens	PA2G4	5036	Homo sapiens	Microarray//qRT-PCR//Western blot	Functional MTI	19944095
MIRT004409	hsa-miR-146a-5p	Homo sapiens	CXCL8	3576	Homo sapiens	Western blot//Northern blot	Functional MTI	18504431
MIRT004459	hsa-miR-146a-5p	Homo sapiens	NFKB1	4790	Homo sapiens	Luciferase reporter assay	Functional MTI	18504431
MIRT004459	hsa-miR-146a-5p	Homo sapiens	NFKB1	4790	Homo sapiens	qRT-PCR//Western blot	Functional MTI	20124483
MIRT004459	hsa-miR-146a-5p	Homo sapiens	NFKB1	4790	Homo sapiens	Luciferase reporter assay//qRT-PCR//Western blot//Flow	Functional MTI	23706078
MIRT004459	hsa-miR-146a-5p	Homo sapiens	NFKB1	4790	Homo sapiens	ELISA//Immunoblot//Luciferase reporter assay//qRT-PCR//Western blot	Functional MTI	25052989
MIRT004661	hsa-miR-146a-5p	Homo sapiens	CDKN1A	1026	Homo sapiens	Luciferase reporter assay	Non-Functional MTI	20101223
MIRT004730	hsa-miR-146a-5p	Homo sapiens	EGFR	1956	Homo sapiens	qRT-PCR//Western blot	Functional MTI	20124483
MIRT004730	hsa-miR-146a-5p	Homo sapiens	EGFR	1956	Homo sapiens	Luciferase reporter assay//Western blot	Functional MTI	21632853
MIRT004730	hsa-miR-146a-5p	Homo sapiens	EGFR	1956	Homo sapiens	Luciferase reporter assay//qRT-PCR//Western blot	Functional MTI	22161865
MIRT004730	hsa-miR-146a-5p	Homo sapiens	EGFR	1956	Homo sapiens	Western blot	Functional MTI	19190326
MIRT004730	hsa-miR-146a-5p	Homo sapiens	EGFR	1956	Homo sapiens	Western blot//qRT-PCR	Functional MTI	23555954
MIRT004730	hsa-miR-146a-5p	Homo sapiens	EGFR	1956	Homo sapiens	Luciferase reporter assay//QRTPCR//Western blot	Functional MTI	24839931
MIRT004730	hsa-miR-146a-5p	Homo sapiens	EGFR	1956	Homo sapiens	Immunohistochemistry//Luciferase reporter assay//qRT-PCR//Western blot	Functional MTI	27818285
MIRT004731	hsa-miR-146a-5p	Homo sapiens	MTA2	9219	Homo sapiens	qRT-PCR//Western blot	Functional MTI	20124483
MIRT005463	hsa-miR-146a-5p	Homo sapiens	CD40LG	959	Homo sapiens	ELISA//Luciferase reporter assay//qRT-PCR//Western blot	Functional MTI	21236257
MIRT005581	hsa-miR-146a-5p	Homo sapiens	FAS	355	Homo sapiens	Luciferase reporter assay//Western blot	Functional MTI	20656888
MIRT005581	hsa-miR-146a-5p	Homo sapiens	FAS	355	Homo sapiens	Luciferase reporter assay	Functional MTI	23645835
MIRT005705	hsa-miR-146a-5p	Homo sapiens	CDKN3	1033	Homo sapiens	Western blot	Non-Functional MTI	19944095
MIRT005706	hsa-miR-146a-5p	Homo sapiens	KIF22	3835	Homo sapiens	Western blot	Non-Functional MTI	19944095
MIRT005806	hsa-miR-146a-5p	Homo sapiens	ERBB4	2066	Homo sapiens	Luciferase reporter assay//Microarray//Western blot	Functional MTI	20864407
MIRT005806	hsa-miR-146a-5p	Homo sapiens	ERBB4	2066	Homo sapiens	Luciferase reporter assay//Northern blot	Functional MTI	23619365
MIRT006209	hsa-miR-146a-5p	Homo sapiens	SMAD4	4089	Homo sapiens	Immunohistochemistry//Luciferase reporter assay//Microarray//qRT-PCR//Western blot	Functional MTI	22507670
MIRT006209	hsa-miR-146a-5p	Homo sapiens	SMAD4	4089	Homo sapiens	Luciferase reporter assay//qRT-PCR//Western blot	Functional MTI	21968601
MIRT006209	hsa-miR-146a-5p	Homo sapiens	SMAD4	4089	Homo sapiens	Luciferase reporter assay//qRT-PCR//Western blot	Functional MTI	22020746
MIRT006209	hsa-miR-146a-5p	Homo sapiens	SMAD4	4089	Homo sapiens	Luciferase reporter assay//Western blot//qRT-PCR	Functional MTI	24939082
MIRT006209	hsa-miR-146a-5p	Homo sapiens	SMAD4	4089	Homo sapiens	Immunohistochemistry//Luciferase reporter assay//Microarray//qRT-PCR//Western blot	Functional MTI	23832538
MIRT006209	hsa-miR-146a-5p	Homo sapiens	SMAD4	4089	Homo sapiens	Luciferase reporter assay	Functional MTI	27438138
MIRT006530	hsa-miR-146a-5p	Homo sapiens	TLR4	7099	Homo sapiens	ELISA//Luciferase reporter assay//Microarray//qRT-PCR//Western blot	Functional MTI	21329689
MIRT007243	hsa-miR-146a-5p	Homo sapiens	WASF2	10163	Homo sapiens	Luciferase reporter assay	Functional MTI	23435376
MIRT007243	hsa-miR-146a-5p	Homo sapiens	WASF2	10163	Homo sapiens	Immunohistochemistry//qRT-PCR//Western blot	Functional MTI	28387985
MIRT021229	hsa-miR-146a-5p	Homo sapiens	STAT1	6772	Homo sapiens	Luciferase reporter assay//qRT-PCR//Western blot	Functional MTI	23890093
MIRT021229	hsa-miR-146a-5p	Homo sapiens	STAT1	6772	Homo sapiens	Luciferase reporter assay	Functional MTI	23698745
MIRT021229	hsa-miR-146a-5p	Homo sapiens	STAT1	6772	Homo sapiens	qRT-PCR//Western blot	Functional MTI	25889446
MIRT021236	hsa-miR-146a-5p	Homo sapiens	UHRF1	29128	Homo sapiens	Immunohistochemistry//Luciferase reporter assay//Microarray//Western blot	Functional MTI	23982143
MIRT021278	hsa-miR-146a-5p	Homo sapiens	CD80	941	Homo sapiens	Immunohistochemistry//Luciferase reporter assay//qRT-PCR//Western blot	Functional MTI	26505653
MIRT021280	hsa-miR-146a-5p	Homo sapiens	SLPI	6590	Homo sapiens	Western blot;qRT-PCR	Functional MTI	20110513
MIRT035533	hsa-miR-146a-5p	Homo sapiens	L1CAM	3897	Homo sapiens	Luciferase reporter assay	Functional MTI	22711166
MIRT052963	hsa-miR-146a-5p	Homo sapiens	SMN1	6606	Homo sapiens	Luciferase reporter assay//qRT-PCR//Western blot//Caspase-Glo® 3/7 assay//Cell proliferation assay	Functional MTI	22020746
MIRT053495	hsa-miR-146a-5p	Homo sapiens	CARD10	29775	Homo sapiens	In situ hybridization//Luciferase reporter assay//qRT-PCR//Western blot	Functional MTI	22992343
MIRT053495	hsa-miR-146a-5p	Homo sapiens	CARD10	29775	Homo sapiens	Luciferase reporter assay//QRTPCR//Western blot	Functional MTI	24985472
MIRT053496	hsa-miR-146a-5p	Homo sapiens	COPS8	10920	Homo sapiens	In situ hybridization//Luciferase reporter assay//qRT-PCR//Western blot	Functional MTI	22992343
MIRT054580	hsa-miR-146a-5p	Homo sapiens	ELAVL1	1994	Homo sapiens	Immunoprecipitation//Luciferase reporter assay//QRTPCR//Western blot	Functional MTI	23733368
MIRT054669	hsa-miR-146a-5p	Homo sapiens	NUMB	8650	Homo sapiens	qRT-PCR//Western blot	Functional MTI	24302991
MIRT054669	hsa-miR-146a-5p	Homo sapiens	NUMB	8650	Homo sapiens	Luciferase reporter assay	Functional MTI	24092752
MIRT054757	hsa-miR-146a-5p	Homo sapiens	ICAM1	3383	Homo sapiens	QRTPCR//Western blot	Functional MTI	24867582
MIRT054772	hsa-miR-146a-5p	Homo sapiens	SMAD2	4087	Homo sapiens	qRT-PCR//Western blot	Functional MTI	24892945
MIRT437352	hsa-miR-146a-5p	Homo sapiens	PTGS2	5743	Homo sapiens	Flow//Luciferase reporter assay//qRT-PCR//Western blot	Functional MTI	22699322
MIRT437504	hsa-miR-146a-5p	Homo sapiens	CCL5	6352	Homo sapiens	Luciferase reporter assay	Functional MTI	24996260
MIRT437844	hsa-miR-146a-5p	Homo sapiens	PTGES2	80142	Homo sapiens	Luciferase reporter assay	Functional MTI	23589616
MIRT437923	hsa-miR-146a-5p	Homo sapiens	CNOT6L	246175	Homo sapiens	Luciferase reporter assay	Functional MTI	23591815
MIRT438057	hsa-miR-146a-5p	Homo sapiens	SIKE1	80143	Homo sapiens	Luciferase reporter assay//qRT-PCR//Microarray	Functional MTI	23963696
MIRT438058	hsa-miR-146a-5p	Homo sapiens	CXCL12	6387	Homo sapiens	Luciferase reporter assay//qRT-PCR//Microarray	Functional MTI	23963696
MIRT438113	hsa-miR-146a-5p	Homo sapiens	PRKCE	5581	Homo sapiens	Luciferase reporter assay	Functional MTI	23457043
MIRT438113	hsa-miR-146a-5p	Homo sapiens	PRKCE	5581	Homo sapiens	qRT-PCR//Luciferase reporter assay//Western blot	Functional MTI	25308712
MIRT438248	hsa-miR-146a-5p	Homo sapiens	HOXD10	3236	Homo sapiens	Immunohistochemistry//qRT-PCR//Western blot	Functional MTI	25010866
MIRT438306	hsa-miR-146a-5p	Homo sapiens	RAC1	5879	Homo sapiens	In situ hybridization//Western blot//Luciferase reporter assay//qRT-PCR	Functional MTI	25214035
MIRT438307	hsa-miR-146a-5p	Homo sapiens	LAMC2	3918	Homo sapiens	In situ hybridization//Weastern blot//Luciferase reporter assay/qRT-PCR	Functional MTI	25214035
MIRT438527	hsa-miR-146a-5p	Homo sapiens	COX2	4513	Homo sapiens	Luciferase reporter assay//qRT-PCR	Functional MTI	25047043
MIRT438527	hsa-miR-146a-5p	Homo sapiens	COX2	4513	Homo sapiens	Luciferase reporter assay//qRT-PCR//Western blot	Functional MTI	25767384
MIRT438558	hsa-miR-146a-5p	Homo sapiens	DUSP1	1843	Homo sapiens	qRT-PCR//Western blot	Functional MTI	23825193
MIRT438908	hsa-miR-146a-5p	Homo sapiens	RNF11	26994	Homo sapiens	Luciferase reporter assay	Functional MTI	23345523
MIRT731133	hsa-miR-146a-5p	Homo sapiens	SOS1	6654	Homo sapiens	Western blot//Luciferase reporter assay	Functional MTI	25469565
MIRT731813	hsa-miR-146a-5p	Homo sapiens	CASP7	840	Homo sapiens	Luciferase reporter assay//qRT-PCR//Western blot	Functional MTI	27449900
MIRT731814	hsa-miR-146a-5p	Homo sapiens	BCLAF1	9774	Homo sapiens	Luciferase reporter assay//qRT-PCR//Western blot	Functional MTI	27449900
MIRT731867	hsa-miR-146a-5p	Homo sapiens	CPM	1368	Homo sapiens	Luciferase reporter assay//Western blot	Functional MTI	28186967
MIRT732023	hsa-miR-146a-5p	Homo sapiens	NOTCH2	4853	Homo sapiens	Luciferase reporter assay//Western blot	Functional MTI	27832663
MIRT732023	hsa-miR-146a-5p	Homo sapiens	NOTCH2	4853	Homo sapiens	Luciferase reporter assay	Functional MTI	28278511
MIRT732023	hsa-miR-146a-5p	Homo sapiens	NOTCH2	4853	Homo sapiens	Luciferase reporter assay//qRT-PCR//Western blot	Functional MTI	26165719
MIRT732041	hsa-miR-146a-5p	Homo sapiens	SOX2	6657	Homo sapiens	Luciferase reporter assay//qRT-PCR//Western blot	Functional MTI	26159827
MIRT732454	hsa-miR-146a-5p	Homo sapiens	IL6	3569	Homo sapiens	Microarray//Luciferase reporter assay//	Functional MTI	25265569
MIRT732566	hsa-miR-146a-5p	Homo sapiens	RHOA	387	Homo sapiens	Luciferase reporter assay	Functional MTI	27175941
MIRT732620	hsa-miR-146a-5p	Homo sapiens	IS2	282552	Homo sapiens	Luciferase reporter assay//Microarray//qRT-PCR//Western blot	Functional MTI	26238771
MIRT733007	hsa-miR-146a-5p	Homo sapiens	LFNG	3955	Homo sapiens	Luciferase reporter assay//qRT-PCR//Western blot	Functional MTI	27311960
MIRT733231	hsa-miR-146a-5p	Homo sapiens	TGFB1	7040	Homo sapiens	ELISA//Luciferase reporter assay//qRT-PCR//Western blot	Functional MTI	28337286
MIRT733415	hsa-miR-146a-5p	Homo sapiens	MIF	4282	Homo sapiens	Luciferase reporter assay//qRT-PCR//Western blot	Functional MTI	27569893
MIRT733874	hsa-miR-146a-5p	Homo sapiens	FANCM	57697	Homo sapiens	Immunofluorescence//Luciferase reporter assay//qRT-PCR//Western blot	Functional MTI	27351285
MIRT734249	hsa-miR-146a-5p	Homo sapiens	NOTCH1	4851	Homo sapiens	Luciferase reporter assay//qRT-PCR//Western blot	Functional MTI	26165719
MIRT734352	hsa-miR-146a-5p	Homo sapiens	LRP2	4036	Homo sapiens	Luciferase reporter assay//qRT-PCR//Western blot	Functional MTI	27241555
MIRT734421	hsa-miR-146a-5p	Homo sapiens	CCND2	894	Homo sapiens	Luciferase reporter assay//qRT-PCR//Western blot	Functional MTI	27494902
MIRT734422	hsa-miR-146a-5p	Homo sapiens	CCND1	595	Homo sapiens	Luciferase reporter assay//qRT-PCR//Western blot	Functional MTI	27494902
MIRT734521	hsa-miR-146a-5p	Homo sapiens	NFAT5	10725	Homo sapiens	Luciferase reporter assay	Functional MTI	25515214
MIRT734522	hsa-miR-146a-5p	Homo sapiens	RHO	6010	Homo sapiens	Luciferase reporter assay	Functional MTI	25515214
MIRT734533	hsa-miR-146a-5p	Homo sapiens	RARB	5915	Homo sapiens	Luciferase reporter assay//qRT-PCR//Western blot	Functional MTI	27011326
MIRT735124	hsa-miR-146a-5p	Homo sapiens	NOS1	4842	Homo sapiens	Luciferase reporter assay//qRT-PCR	Functional MTI	28218896
MIRT735312	hsa-miR-146a-5p	Homo sapiens	PLAUR	5329	Homo sapiens	Luciferase reporter assay//qRT-PCR//Western blot	Functional MTI	26082201
MIRT000012	hsa-miR-122-5p	Homo sapiens	CYP7A1	1581	Homo sapiens	qRT-PCR//Luciferase reporter assay	Functional MTI	20351063
MIRT000364	hsa-miR-122-5p	Homo sapiens	IGF1R	3480	Homo sapiens	Luciferase reporter assay//qRT-PCR//Western blot	Functional MTI	19726678
MIRT000364	hsa-miR-122-5p	Homo sapiens	IGF1R	3480	Homo sapiens	Luciferase reporter assay//qRT-PCR//Western blot	Functional MTI	23056576
MIRT000364	hsa-miR-122-5p	Homo sapiens	IGF1R	3480	Homo sapiens	Reporter assay;qRT-PCR	Functional MTI	20884628
MIRT000365	hsa-miR-122-5p	Homo sapiens	SRF	6722	Homo sapiens	Luciferase reporter assay//qRT-PCR//Western blot	Functional MTI	19726678
MIRT000663	hsa-miR-122-5p	Homo sapiens	RAC1	5879	Homo sapiens	Luciferase reporter assay//	Functional MTI	19935707
MIRT000663	hsa-miR-122-5p	Homo sapiens	RAC1	5879	Homo sapiens	Microarray//qRT-PCR//Western blot	Functional MTI	26540468
MIRT000717	hsa-miR-122-5p	Homo sapiens	RHOA	387	Homo sapiens	Luciferase reporter assay	Functional MTI	19617899
MIRT000717	hsa-miR-122-5p	Homo sapiens	RHOA	387	Homo sapiens	Luciferase reporter assay//	Functional MTI	19935707
MIRT003006	hsa-miR-122-5p	Homo sapiens	CCNG1	900	Homo sapiens	Reporter assay	Functional MTI	17616664
MIRT003006	hsa-miR-122-5p	Homo sapiens	CCNG1	900	Homo sapiens	Western blot	Functional MTI	19584283
MIRT003006	hsa-miR-122-5p	Homo sapiens	CCNG1	900	Homo sapiens	Reporter assay;Western blot	Functional MTI	18692484
MIRT003006	hsa-miR-122-5p	Homo sapiens	CCNG1	900	Homo sapiens	qRT-PCR//Western blot	Functional MTI	27528885
MIRT003080	hsa-miR-122-5p	Homo sapiens	GYS1	2997	Homo sapiens	qRT-PCR//Western blot//Northern blot	Functional MTI	18073344
MIRT003081	hsa-miR-122-5p	Homo sapiens	ANK2	287	Homo sapiens	Luciferase reporter assay//qRT-PCR	Functional MTI	19296470
MIRT003082	hsa-miR-122-5p	Homo sapiens	NFATC2IP	84901	Homo sapiens	Luciferase reporter assay//qRT-PCR	Functional MTI	19296470
MIRT003083	hsa-miR-122-5p	Homo sapiens	ENTPD4	9583	Homo sapiens	Luciferase reporter assay//qRT-PCR	Functional MTI	19296470
MIRT003084	hsa-miR-122-5p	Homo sapiens	ANXA11	311	Homo sapiens	Luciferase reporter assay//qRT-PCR//Microarray	Functional MTI	19296470
MIRT003085	hsa-miR-122-5p	Homo sapiens	ALDOA	226	Homo sapiens	Luciferase reporter assay//qRT-PCR	Functional MTI	19296470
MIRT003086	hsa-miR-122-5p	Homo sapiens	RAB6B	51560	Homo sapiens	Luciferase reporter assay//qRT-PCR	Functional MTI	19296470
MIRT003087	hsa-miR-122-5p	Homo sapiens	RAB11FIP1	80223	Homo sapiens	Luciferase reporter assay//qRT-PCR	Functional MTI	19296470
MIRT003088	hsa-miR-122-5p	Homo sapiens	FOXP1	27086	Homo sapiens	Luciferase reporter assay//qRT-PCR	Functional MTI	19296470
MIRT003089	hsa-miR-122-5p	Homo sapiens	MECP2	4204	Homo sapiens	Luciferase reporter assay//qRT-PCR	Functional MTI	19296470
MIRT003090	hsa-miR-122-5p	Homo sapiens	NCAM1	4684	Homo sapiens	Luciferase reporter assay//qRT-PCR	Functional MTI	19296470
MIRT003091	hsa-miR-122-5p	Homo sapiens	UBAP2	55833	Homo sapiens	Luciferase reporter assay//qRT-PCR	Functional MTI	19296470
MIRT003092	hsa-miR-122-5p	Homo sapiens	TBX19	9095	Homo sapiens	Luciferase reporter assay//qRT-PCR	Functional MTI	19296470
MIRT003093	hsa-miR-122-5p	Homo sapiens	AACS	65985	Homo sapiens	Luciferase reporter assay//qRT-PCR	Functional MTI	19296470
MIRT003094	hsa-miR-122-5p	Homo sapiens	DUSP2	1844	Homo sapiens	Luciferase reporter assay//qRT-PCR	Functional MTI	19296470
MIRT003095	hsa-miR-122-5p	Homo sapiens	ATP1A2	477	Homo sapiens	Luciferase reporter assay//qRT-PCR	Functional MTI	19296470
MIRT003097	hsa-miR-122-5p	Homo sapiens	MAPK11	5600	Homo sapiens	Luciferase reporter assay//qRT-PCR	Functional MTI	19296470
MIRT003098	hsa-miR-122-5p	Homo sapiens	FUNDC2	65991	Homo sapiens	Luciferase reporter assay//qRT-PCR	Functional MTI	19296470
MIRT003099	hsa-miR-122-5p	Homo sapiens	AKT3	10000	Homo sapiens	Luciferase reporter assay//qRT-PCR	Functional MTI	19296470
MIRT003099	hsa-miR-122-5p	Homo sapiens	AKT3	10000	Homo sapiens	Immunoblot//Luciferase reporter assay//qRT-PCR	Functional MTI	24244539
MIRT003100	hsa-miR-122-5p	Homo sapiens	TPD52L2	7165	Homo sapiens	Luciferase reporter assay//qRT-PCR	Functional MTI	19296470
MIRT003102	hsa-miR-122-5p	Homo sapiens	GALNT10	55568	Homo sapiens	Luciferase reporter assay//qRT-PCR	Functional MTI	19296470
MIRT003102	hsa-miR-122-5p	Homo sapiens	GALNT10	55568	Homo sapiens	Immunohistochemistry//In situ hybridization//qRT-PCR//Luciferase reporter assay//Immunoprecipitaion//Western blot	Functional MTI	25422324
MIRT003103	hsa-miR-122-5p	Homo sapiens	G6PC3	92579	Homo sapiens	Luciferase reporter assay//qRT-PCR	Functional MTI	19296470
MIRT003104	hsa-miR-122-5p	Homo sapiens	AP3M2	10947	Homo sapiens	Luciferase reporter assay//qRT-PCR	Functional MTI	19296470
MIRT003105	hsa-miR-122-5p	Homo sapiens	SLC7A1	6541	Homo sapiens	Luciferase reporter assay//Western blot//Reporter assay;Other	Functional MTI	17179747
MIRT003105	hsa-miR-122-5p	Homo sapiens	SLC7A1	6541	Homo sapiens	Luciferase reporter assay//qRT-PCR	Functional MTI	19296470
MIRT003105	hsa-miR-122-5p	Homo sapiens	SLC7A1	6541	Homo sapiens	Luciferase reporter assay	Functional MTI	16777601
MIRT003106	hsa-miR-122-5p	Homo sapiens	XPO6	23214	Homo sapiens	Luciferase reporter assay//qRT-PCR	Functional MTI	19296470
MIRT003107	hsa-miR-122-5p	Homo sapiens	FOXJ3	22887	Homo sapiens	Luciferase reporter assay//qRT-PCR	Functional MTI	19296470
MIRT003108	hsa-miR-122-5p	Homo sapiens	SLC7A11	23657	Homo sapiens	Luciferase reporter assay//qRT-PCR	Functional MTI	19296470
MIRT003109	hsa-miR-122-5p	Homo sapiens	TRIB1	10221	Homo sapiens	Luciferase reporter assay//qRT-PCR	Functional MTI	19296470
MIRT003110	hsa-miR-122-5p	Homo sapiens	EGLN3	112399	Homo sapiens	Luciferase reporter assay//qRT-PCR	Functional MTI	19296470
MIRT003111	hsa-miR-122-5p	Homo sapiens	NUMBL	9253	Homo sapiens	Luciferase reporter assay//qRT-PCR	Functional MTI	19296470
MIRT003112	hsa-miR-122-5p	Homo sapiens	ADAM17	6868	Homo sapiens	Luciferase reporter assay//qRT-PCR	Functional MTI	19296470
MIRT003112	hsa-miR-122-5p	Homo sapiens	ADAM17	6868	Homo sapiens	Luciferase reporter assay//	Functional MTI	19935707
MIRT003727	hsa-miR-122-5p	Homo sapiens	DSTYK	25778	Homo sapiens	Luciferase reporter assay//qRT-PCR	Functional MTI	19296470
MIRT003728	hsa-miR-122-5p	Homo sapiens	FAM117B	150864	Homo sapiens	Luciferase reporter assay//qRT-PCR	Functional MTI	19296470
MIRT004364	hsa-miR-122-5p	Homo sapiens	BCL2L2	599	Homo sapiens	Luciferase reporter assay//qRT-PCR//Western blot//Reporter assay;Western blot;Other	Functional MTI	18692484
MIRT004364	hsa-miR-122-5p	Homo sapiens	BCL2L2	599	Homo sapiens	Immunohistochemistry//Luciferase reporter assay//Microarray//qRT-PCR//Western blot	Functional MTI	27415790
MIRT004527	hsa-miR-122-5p	Homo sapiens	PRKAB1	5564	Homo sapiens	Luciferase reporter assay	Functional MTI	16459310
MIRT004879	hsa-miR-122-5p	Homo sapiens	ADAM10	102	Homo sapiens	Luciferase reporter assay//qRT-PCR//Western blot	Functional MTI	19726678
MIRT004879	hsa-miR-122-5p	Homo sapiens	ADAM10	102	Homo sapiens	Immunohistochemistry//Luciferase reporter assay//qRT-PCR	Functional MTI	25318895
MIRT005782	hsa-miR-122-5p	Homo sapiens	ACVR1C	130399	Homo sapiens	Luciferase reporter assay//Reporter assay	Non-Functional MTI	21224400
MIRT006123	hsa-miR-122-5p	Homo sapiens	PRKRA	8575	Homo sapiens	Luciferase reporter assay//Microarray//qRT-PCR//Western blot	Functional MTI	21937511
MIRT006421	hsa-miR-122-5p	Homo sapiens	WNT1	7471	Homo sapiens	Luciferase reporter assay//qRT-PCR//Western blot	Functional MTI	22276989
MIRT006421	hsa-miR-122-5p	Homo sapiens	WNT1	7471	Homo sapiens	Luciferase reporter assay//qRT-PCR	Functional MTI	27687586
MIRT007007	hsa-miR-122-5p	Homo sapiens	PTPN1	5770	Homo sapiens	Luciferase reporter assay	Functional MTI	22807119
MIRT007081	hsa-miR-122-5p	Homo sapiens	NT5C3A	51251	Homo sapiens	Luciferase reporter assay	Functional MTI	23055569
MIRT007082	hsa-miR-122-5p	Homo sapiens	P4HA1	5033	Homo sapiens	Luciferase reporter assay	Functional MTI	23178710
MIRT007083	hsa-miR-122-5p	Homo sapiens	ZNF395	55893	Homo sapiens	GFP reporter assay	Functional MTI	23221562
MIRT007084	hsa-miR-122-5p	Homo sapiens	SOCS1	8651	Homo sapiens	GFP reporter assay	Functional MTI	23348614
MIRT023272	hsa-miR-122-5p	Homo sapiens	HMOX1	3162	Homo sapiens	Western blot;qRT-PCR	Functional MTI	20633528
MIRT023334	hsa-miR-122-5p	Homo sapiens	BCL2L1	598	Homo sapiens	Western blot;qRT-PCR	Non-Functional MTI	18692484
MIRT023389	hsa-miR-122-5p	Homo sapiens	CREB1	1385	Homo sapiens	Luciferase reporter assay//qRT-PCR//Western blot	Functional MTI	28337380
MIRT023396	hsa-miR-122-5p	Homo sapiens	PKM	5315	Homo sapiens	Luciferase reporter assay//qRT-PCR//Western blot	Functional MTI	24466275
MIRT023398	hsa-miR-122-5p	Homo sapiens	CLIC4	25932	Homo sapiens	Luciferase reporter assay//qRT-PCR	Functional MTI	23793894
MIRT023402	hsa-miR-122-5p	Homo sapiens	BAX	581	Homo sapiens	Western blot	Functional MTI	18692484
MIRT023403	hsa-miR-122-5p	Homo sapiens	CDK4	1019	Homo sapiens	Reporter assay	Functional MTI	21750653
MIRT438005	hsa-miR-122-5p	Homo sapiens	MEF2D	4209	Homo sapiens	Luciferase reporter assay	Functional MTI	24390737
MIRT438005	hsa-miR-122-5p	Homo sapiens	MEF2D	4209	Homo sapiens	Luciferase reporter assay	Functional MTI	27109478
MIRT438639	hsa-miR-122-5p	Homo sapiens	AXL	558	Homo sapiens	Luciferase reporter assay	Functional MTI	24113455
MIRT438655	hsa-miR-122-5p	Homo sapiens	NOD2	64127	Homo sapiens	Luciferase reporter assay//qRT-PCR//Western blot	Functional MTI	23872065
MIRT438734	hsa-miR-122-5p	Homo sapiens	FUT8	2530	Homo sapiens	Luciferase reporter assay//qRT-PCR//Western blot	Functional MTI	24130780
MIRT732616	hsa-miR-122-5p	Homo sapiens	CTDNEP1	23399	Homo sapiens	Luciferase reporter assay//qRT-PCR//Western blot	Functional MTI	28287811
MIRT732617	hsa-miR-122-5p	Homo sapiens	LPIN1	23175	Homo sapiens	Luciferase reporter assay//qRT-PCR//Western blot	Functional MTI	28287811
MIRT733104	hsa-miR-122-5p	Homo sapiens	SPRY2	10253	Homo sapiens	Luciferase reporter assay//Microarray//qRT-PCR//Western blot	Functional MTI	27943426
MIRT733884	hsa-miR-122-5p	Homo sapiens	PEG10	23089	Homo sapiens	Luciferase reporter assay	Functional MTI	27370270
MIRT734220	hsa-miR-122-5p	Homo sapiens	IL1A	3552	Homo sapiens	Luciferase reporter assay//qRT-PCR//Western blot	Functional MTI	26239639
MIRT735022	hsa-miR-122-5p	Homo sapiens	PDK4	5166	Homo sapiens	Luciferase reporter assay//qRT-PCR//Western blot	Functional MTI	26506419
MIRT735379	hsa-miR-122-5p	Homo sapiens	EGFR	1956	Homo sapiens	Luciferase reporter assay//qRT-PCR//Western blot	Functional MTI	28641303
MIRT735476	hsa-miR-122-5p	Homo sapiens	VEGFC	7424	Homo sapiens	ELISA//Luciferase reporter assay//qRT-PCR//Western blot	Functional MTI	27508026
MIRT000019	hsa-miR-21-5p	Homo sapiens	RASGRP1	10125	Homo sapiens	qRT-PCR//Luciferase reporter assay//Western blot	Functional MTI	20483747
MIRT000157	hsa-miR-21-5p	Homo sapiens	CDC25A	993	Homo sapiens	Luciferase reporter assay	Functional MTI	23496142
MIRT000157	hsa-miR-21-5p	Homo sapiens	CDC25A	993	Homo sapiens	Luciferase reporter assay//Western blot	Functional MTI	25378484
MIRT000159	hsa-miR-21-5p	Homo sapiens	BCL2	596	Homo sapiens	Luciferase reporter assay	Functional MTI	17072344
MIRT000159	hsa-miR-21-5p	Homo sapiens	BCL2	596	Homo sapiens	Luciferase reporter assay//Western blot	Functional MTI	21376256
MIRT000159	hsa-miR-21-5p	Homo sapiens	BCL2	596	Homo sapiens	qRT-PCR//Western blot	Non-Functional MTI	22528454
MIRT000159	hsa-miR-21-5p	Homo sapiens	BCL2	596	Homo sapiens	Luciferase reporter assay	Functional MTI	22710123
MIRT000159	hsa-miR-21-5p	Homo sapiens	BCL2	596	Homo sapiens	Western blot	Functional MTI	21468550
MIRT000159	hsa-miR-21-5p	Homo sapiens	BCL2	596	Homo sapiens	Western blot;Other	Functional MTI	20048743
MIRT000159	hsa-miR-21-5p	Homo sapiens	BCL2	596	Homo sapiens	ChIP-seq//Immunofluorescence//Western blot	Functional MTI	24606718
MIRT000159	hsa-miR-21-5p	Homo sapiens	BCL2	596	Homo sapiens	Luciferase reporter assay//Western blot	Functional MTI	25327529
MIRT000166	hsa-miR-21-5p	Homo sapiens	TM9SF3	56889	Homo sapiens	Luciferase reporter assay	Functional MTI	19253296
MIRT000167	hsa-miR-21-5p	Homo sapiens	RTN4	57142	Homo sapiens	Luciferase reporter assay//Quantitative proteomic approach	Functional MTI	19253296
MIRT000168	hsa-miR-21-5p	Homo sapiens	RPS7	6201	Homo sapiens	Microarray//Western blot	Functional MTI	17968323
MIRT000169	hsa-miR-21-5p	Homo sapiens	PLOD3	8985	Homo sapiens	Luciferase reporter assay//Quantitative proteomic approach	Functional MTI	19253296
MIRT000171	hsa-miR-21-5p	Homo sapiens	NCAPG	64151	Homo sapiens	Luciferase reporter assay//Quantitative proteomic approach	Functional MTI	19253296
MIRT000172	hsa-miR-21-5p	Homo sapiens	DERL1	79139	Homo sapiens	Luciferase reporter assay//Quantitative proteomic approach	Functional MTI	19253296
MIRT000173	hsa-miR-21-5p	Homo sapiens	BASP1	10409	Homo sapiens	Luciferase reporter assay//Quantitative proteomic approach	Functional MTI	19253296
MIRT000176	hsa-miR-21-5p	Homo sapiens	JAG1	182	Homo sapiens	Flow//Immunoblot//Luciferase reporter assay//Microarray//qRT-PCR	Functional MTI	19398721
MIRT000176	hsa-miR-21-5p	Homo sapiens	JAG1	182	Homo sapiens	Luciferase reporter assay	Functional MTI	22618231
MIRT000177	hsa-miR-21-5p	Homo sapiens	REST	5978	Homo sapiens	Luciferase reporter assay	Functional MTI	19242418
MIRT000672	hsa-miR-21-5p	Homo sapiens	SPRY2	10253	Homo sapiens	Luciferase reporter assay	Functional MTI	18508928
MIRT000672	hsa-miR-21-5p	Homo sapiens	SPRY2	10253	Homo sapiens	Luciferase reporter assay//qRT-PCR	Functional MTI	21278789
MIRT000672	hsa-miR-21-5p	Homo sapiens	SPRY2	10253	Homo sapiens	Luciferase reporter assay	Functional MTI	23239100
MIRT000672	hsa-miR-21-5p	Homo sapiens	SPRY2	10253	Homo sapiens	qRT-PCR//Western blot	Functional MTI	25728247
MIRT000954	hsa-miR-21-5p	Homo sapiens	TIMP3	7078	Homo sapiens	Luciferase reporter assay//Western blot//qRT-PCR//Reporter assay;Western blot;qRT-PCR;Microarray;Other	Functional MTI	18591254
MIRT000954	hsa-miR-21-5p	Homo sapiens	TIMP3	7078	Homo sapiens	qRT-PCR//Luciferase reporter assay//Western blot	Functional MTI	20346171
MIRT000954	hsa-miR-21-5p	Homo sapiens	TIMP3	7078	Homo sapiens	Luciferase reporter assay//Western blot	Functional MTI	21820586
MIRT000954	hsa-miR-21-5p	Homo sapiens	TIMP3	7078	Homo sapiens	Luciferase reporter assay//Western blot	Functional MTI	23504349
MIRT000954	hsa-miR-21-5p	Homo sapiens	TIMP3	7078	Homo sapiens	Immunofluorescence//Immunohistochemistry//In situ hybridization//qRT-PCR//Western blot	Functional MTI	24574341
MIRT000960	hsa-miR-21-5p	Homo sapiens	SOX5	6660	Homo sapiens	Western blot//Northern blot//qRT-PCR//Luciferase reporter assay	Functional MTI	19013014
MIRT000961	hsa-miR-21-5p	Homo sapiens	MTAP	4507	Homo sapiens	Western blot//Northern blot//qRT-PCR//Luciferase reporter assay	Functional MTI	19013014
MIRT000969	hsa-miR-21-5p	Homo sapiens	RECK	8434	Homo sapiens	Luciferase reporter assay//qRT-PCR//Western blot	Functional MTI	20480266
MIRT000969	hsa-miR-21-5p	Homo sapiens	RECK	8434	Homo sapiens	qRT-PCR//Luciferase reporter assay//Western blot//Reporter assay;Western blot;Other	Functional MTI	18794849
MIRT000969	hsa-miR-21-5p	Homo sapiens	RECK	8434	Homo sapiens	Western blot//qRT-PCR//Luciferase reporter assay//Reporter assay;Western blot;qRT-PCR;Microarray	Functional MTI	18591254
MIRT000969	hsa-miR-21-5p	Homo sapiens	RECK	8434	Homo sapiens	Western blot//qRT-PCR//Luciferase reporter assay	Functional MTI	20154725
MIRT000969	hsa-miR-21-5p	Homo sapiens	RECK	8434	Homo sapiens	Luciferase reporter assay	Functional MTI	22630347
MIRT000969	hsa-miR-21-5p	Homo sapiens	RECK	8434	Homo sapiens	Luciferase reporter assay//Western blot	Functional MTI	23504349
MIRT000969	hsa-miR-21-5p	Homo sapiens	RECK	8434	Homo sapiens	qRT-PCR//Western blot	Functional MTI	24594117
MIRT000969	hsa-miR-21-5p	Homo sapiens	RECK	8434	Homo sapiens	Immunofluorescence//Immunohistochemistry//qRT-PCR//Western blot	Functional MTI	23811941
MIRT000969	hsa-miR-21-5p	Homo sapiens	RECK	8434	Homo sapiens	Luciferase reporter assay//Western blot	Functional MTI	23708209
MIRT000969	hsa-miR-21-5p	Homo sapiens	RECK	8434	Homo sapiens	qRT-PCR//Western blot	Functional MTI	26741162
MIRT001188	hsa-miR-21-5p	Homo sapiens	FMOD	2331	Homo sapiens	Western blot	Functional MTI	19906824
MIRT001189	hsa-miR-21-5p	Homo sapiens	TGFBR2	7048	Homo sapiens	qRT-PCR//Western blot	Functional MTI	19906824
MIRT001189	hsa-miR-21-5p	Homo sapiens	TGFBR2	7048	Homo sapiens	qRT-PCR//Luciferase reporter assay//Western blot//Reporter assay	Functional MTI	19816956
MIRT001189	hsa-miR-21-5p	Homo sapiens	TGFBR2	7048	Homo sapiens	Luciferase reporter assay//qRT-PCR//Western blot	Functional MTI	18829576
MIRT001189	hsa-miR-21-5p	Homo sapiens	TGFBR2	7048	Homo sapiens	Luciferase reporter assay//Western blot	Functional MTI	22072622
MIRT001189	hsa-miR-21-5p	Homo sapiens	TGFBR2	7048	Homo sapiens	Immunofluorescence//Luciferase reporter assay//qRT-PCR//Western blot	Functional MTI	24037531
MIRT001189	hsa-miR-21-5p	Homo sapiens	TGFBR2	7048	Homo sapiens	Luciferase reporter assay	Functional MTI	27388239
MIRT001190	hsa-miR-21-5p	Homo sapiens	PTEN	5728	Homo sapiens	Western blot	Functional MTI	19672202
MIRT001190	hsa-miR-21-5p	Homo sapiens	PTEN	5728	Homo sapiens	Luciferase reporter assay	Functional MTI	19072831
MIRT001190	hsa-miR-21-5p	Homo sapiens	PTEN	5728	Homo sapiens	qRT-PCR//Western blot	Functional MTI	19906824
MIRT001190	hsa-miR-21-5p	Homo sapiens	PTEN	5728	Homo sapiens	Luciferase reporter assay//qRT-PCR//Western blot	Functional MTI	18850008
MIRT001190	hsa-miR-21-5p	Homo sapiens	PTEN	5728	Homo sapiens	Western blot	Functional MTI	20216554
MIRT001190	hsa-miR-21-5p	Homo sapiens	PTEN	5728	Homo sapiens	qRT-PCR//Luciferase reporter assay//Western blot	Functional MTI	20223231
MIRT001190	hsa-miR-21-5p	Homo sapiens	PTEN	5728	Homo sapiens	Luciferase reporter assay//Western blot//Reporter assay;Western blot;Microarray	Functional MTI	20048743
MIRT001190	hsa-miR-21-5p	Homo sapiens	PTEN	5728	Homo sapiens	qRT-PCR//Western blot	Functional MTI	20813833
MIRT001190	hsa-miR-21-5p	Homo sapiens	PTEN	5728	Homo sapiens	GFP reporter assay//Northern blot//qRT-PCR//Western blot//ASO assay	Functional MTI	19641183
MIRT001190	hsa-miR-21-5p	Homo sapiens	PTEN	5728	Homo sapiens	Luciferase reporter assay	Functional MTI	19253296
MIRT001190	hsa-miR-21-5p	Homo sapiens	PTEN	5728	Homo sapiens	Immunocytochemistry//Luciferase reporter assay//Northern blot//qRT-PCR//Western blot//Microarray//Reporter assay	Functional MTI	17681183
MIRT001190	hsa-miR-21-5p	Homo sapiens	PTEN	5728	Homo sapiens	Northern blot//qRT-PCR//Western blot//Reporter assay	Functional MTI	16762633
MIRT001190	hsa-miR-21-5p	Homo sapiens	PTEN	5728	Homo sapiens	Luciferase reporter assay//qRT-PCR	Functional MTI	20797623
MIRT001190	hsa-miR-21-5p	Homo sapiens	PTEN	5728	Homo sapiens	Immunohistochemistry//qRT-PCR//Western blot	Functional MTI	20978511
MIRT001190	hsa-miR-21-5p	Homo sapiens	PTEN	5728	Homo sapiens	Luciferase reporter assay//Microarray//Northern blot//qRT-PCR//Western blot	Functional MTI	21187093
MIRT001190	hsa-miR-21-5p	Homo sapiens	PTEN	5728	Homo sapiens	Luciferase reporter assay//qRT-PCR//Western blot	Functional MTI	21820606
MIRT001190	hsa-miR-21-5p	Homo sapiens	PTEN	5728	Homo sapiens	Luciferase reporter assay//Western blot	Functional MTI	22267008
MIRT001190	hsa-miR-21-5p	Homo sapiens	PTEN	5728	Homo sapiens	Luciferase reporter assay	Functional MTI	22956424
MIRT001190	hsa-miR-21-5p	Homo sapiens	PTEN	5728	Homo sapiens	qRT-PCR//Western blot	Functional MTI	22761812
MIRT001190	hsa-miR-21-5p	Homo sapiens	PTEN	5728	Homo sapiens	Immunohistochemistry//Luciferase reporter assay//qRT-PCR//Western blot	Functional MTI	22770403
MIRT001190	hsa-miR-21-5p	Homo sapiens	PTEN	5728	Homo sapiens	Luciferase reporter assay//Western blot	Functional MTI	22879939
MIRT001190	hsa-miR-21-5p	Homo sapiens	PTEN	5728	Homo sapiens	Luciferase reporter assay	Functional MTI	23226804
MIRT001190	hsa-miR-21-5p	Homo sapiens	PTEN	5728	Homo sapiens	Western blot	Functional MTI	21544242
MIRT001190	hsa-miR-21-5p	Homo sapiens	PTEN	5728	Homo sapiens	Immunocytochemistry//Luciferase reporter assay//qRT-PCR//Western blot	Functional MTI	24817011
MIRT001190	hsa-miR-21-5p	Homo sapiens	PTEN	5728	Homo sapiens	Flow//Luciferase reporter assay//qRT-PCR//Western blot	Functional MTI	23548551
MIRT001190	hsa-miR-21-5p	Homo sapiens	PTEN	5728	Homo sapiens	Immunohistochemistry//Luciferase reporter assay//qRT-PCR//Western blot	Functional MTI	23174819
MIRT001190	hsa-miR-21-5p	Homo sapiens	PTEN	5728	Homo sapiens	qRT-PCR//Western blot	Functional MTI	23466500
MIRT001190	hsa-miR-21-5p	Homo sapiens	PTEN	5728	Homo sapiens	Luciferase reporter assay//qRT-PCR//Western blot	Functional MTI	24154840
MIRT001190	hsa-miR-21-5p	Homo sapiens	PTEN	5728	Homo sapiens	qRT-PCR//Western blot	Functional MTI	24659669
MIRT001190	hsa-miR-21-5p	Homo sapiens	PTEN	5728	Homo sapiens	qRT-PCR//Western blot	Functional MTI	22956257
MIRT001190	hsa-miR-21-5p	Homo sapiens	PTEN	5728	Homo sapiens	Luciferase reporter assay//qRT-PCR//Western blot	Functional MTI	24603539
MIRT001190	hsa-miR-21-5p	Homo sapiens	PTEN	5728	Homo sapiens	qRT-PCR//Western blot	Functional MTI	24468088
MIRT001190	hsa-miR-21-5p	Homo sapiens	PTEN	5728	Homo sapiens	Luciferase reporter assay//	Functional MTI	24356956
MIRT001190	hsa-miR-21-5p	Homo sapiens	PTEN	5728	Homo sapiens	Immunofluorescence//Immunohistochemistry//qRT-PCR//Western blot	Functional MTI	23811941
MIRT001190	hsa-miR-21-5p	Homo sapiens	PTEN	5728	Homo sapiens	Luciferase reporter assay	Functional MTI	24161401
MIRT001190	hsa-miR-21-5p	Homo sapiens	PTEN	5728	Homo sapiens	Luciferase reporter assay//qRT-PCR//Western blot	Functional MTI	23981302
MIRT001190	hsa-miR-21-5p	Homo sapiens	PTEN	5728	Homo sapiens	qRT-PCR//Western blot	Functional MTI	23643356
MIRT001190	hsa-miR-21-5p	Homo sapiens	PTEN	5728	Homo sapiens	Luciferase reporter assay	Functional MTI	23275230
MIRT001190	hsa-miR-21-5p	Homo sapiens	PTEN	5728	Homo sapiens	qRT-PCR//Western blot	Functional MTI	23446999
MIRT001190	hsa-miR-21-5p	Homo sapiens	PTEN	5728	Homo sapiens	Luciferase reporter assay//Western blot	Functional MTI	23708209
MIRT001190	hsa-miR-21-5p	Homo sapiens	PTEN	5728	Homo sapiens	qRT-PCR//Luciferase reporter assay//Western blot	Functional MTI	25361012
MIRT001190	hsa-miR-21-5p	Homo sapiens	PTEN	5728	Homo sapiens	Luciferase reporter assay	Functional MTI	26864640
MIRT001190	hsa-miR-21-5p	Homo sapiens	PTEN	5728	Homo sapiens	Flow//qRT-PCR//Western blot	Functional MTI	26284486
MIRT001190	hsa-miR-21-5p	Homo sapiens	PTEN	5728	Homo sapiens	FACS//Luciferase reporter assay//qRT-PCR//Western blot	Functional MTI	26387848
MIRT001190	hsa-miR-21-5p	Homo sapiens	PTEN	5728	Homo sapiens	Luciferase reporter assay//qRT-PCR//Western blot	Functional MTI	27725205
MIRT001190	hsa-miR-21-5p	Homo sapiens	PTEN	5728	Homo sapiens	Luciferase reporter assay	Functional MTI	26568302
MIRT001190	hsa-miR-21-5p	Homo sapiens	PTEN	5728	Homo sapiens	qRT-PCR//Western blot	Functional MTI	26559642
MIRT001190	hsa-miR-21-5p	Homo sapiens	PTEN	5728	Homo sapiens	Western blot	Functional MTI	28069514
MIRT001190	hsa-miR-21-5p	Homo sapiens	PTEN	5728	Homo sapiens	Flow//Luciferase reporter assay//qRT-PCR//Western blot	Functional MTI	26975392
MIRT001190	hsa-miR-21-5p	Homo sapiens	PTEN	5728	Homo sapiens	qRT-PCR//Western blot	Functional MTI	27350731
MIRT001190	hsa-miR-21-5p	Homo sapiens	PTEN	5728	Homo sapiens	Immunohistochemistry//Luciferase reporter assay//qRT-PCR//Western blot	Functional MTI	27611950
MIRT001190	hsa-miR-21-5p	Homo sapiens	PTEN	5728	Homo sapiens	qRT-PCR//Western blot	Functional MTI	26741162
MIRT001190	hsa-miR-21-5p	Homo sapiens	PTEN	5728	Homo sapiens	Luciferase reporter assay//Western blot//qRT-PCR	Functional MTI	25799148
MIRT001190	hsa-miR-21-5p	Homo sapiens	PTEN	5728	Homo sapiens	qRT-PCR//Western blot	Functional MTI	24912785
MIRT001190	hsa-miR-21-5p	Homo sapiens	PTEN	5728	Homo sapiens	Flow//Microarray//qRT-PCR//Western blot	Functional MTI	28407783
MIRT001190	hsa-miR-21-5p	Homo sapiens	PTEN	5728	Homo sapiens	Western blot	Functional MTI	26847601
MIRT001190	hsa-miR-21-5p	Homo sapiens	PTEN	5728	Homo sapiens	Immunohistochemistry//Luciferase reporter assay//qRT-PCR//Western blot	Functional MTI	25803229
MIRT001190	hsa-miR-21-5p	Homo sapiens	PTEN	5728	Homo sapiens	Luciferase reporter assay//qRT-PCR//Western blot	Functional MTI	27811366
MIRT001190	hsa-miR-21-5p	Homo sapiens	PTEN	5728	Homo sapiens	Flow//Immunohistochemistry//Microarray//qRT-PCR//Western blot	Functional MTI	27574331
MIRT001191	hsa-miR-21-5p	Homo sapiens	E2F1	1869	Homo sapiens	qRT-PCR//Western blot	Functional MTI	19906824
MIRT001191	hsa-miR-21-5p	Homo sapiens	E2F1	1869	Homo sapiens	Luciferase reporter assay	Non-Functional MTI	19528081
MIRT001208	hsa-miR-21-5p	Homo sapiens	TGFBI	7045	Homo sapiens	Luciferase reporter assay//Western blot	Functional MTI	19136465
MIRT001220	hsa-miR-21-5p	Homo sapiens	LRRFIP1	9208	Homo sapiens	semi-qRT-PCR//Luciferase reporter assay//Western blot	Functional MTI	19559015
MIRT001220	hsa-miR-21-5p	Homo sapiens	LRRFIP1	9208	Homo sapiens	Immunohistochemistry//Western blot	Functional MTI	24690174
MIRT001221	hsa-miR-21-5p	Homo sapiens	MARCKS	4082	Homo sapiens	Luciferase reporter assay//Western blot	Functional MTI	19302977
MIRT001980	hsa-miR-21-5p	Homo sapiens	TPM1	7168	Homo sapiens	Luciferase reporter assay//Western blot//Western blot;qRT-PCR	Functional MTI	17363372
MIRT001980	hsa-miR-21-5p	Homo sapiens	TPM1	7168	Homo sapiens	Luciferase reporter assay	Functional MTI	18270520
MIRT001980	hsa-miR-21-5p	Homo sapiens	TPM1	7168	Homo sapiens	Luciferase reporter assay	Functional MTI	19253296
MIRT001980	hsa-miR-21-5p	Homo sapiens	TPM1	7168	Homo sapiens	Luciferase reporter assay	Functional MTI	21817107
MIRT002090	hsa-miR-21-5p	Homo sapiens	NFIB	4781	Homo sapiens	Luciferase reporter assay//qRT-PCR//Western blot	Functional MTI	18384814
MIRT002410	hsa-miR-21-5p	Homo sapiens	APAF1	317	Homo sapiens	Luciferase reporter assay//qRT-PCR//Western blot	Functional MTI	18829576
MIRT002410	hsa-miR-21-5p	Homo sapiens	APAF1	317	Homo sapiens	Luciferase reporter assay//qRT-PCR//Western blot	Functional MTI	27021436
MIRT002416	hsa-miR-21-5p	Homo sapiens	BTG2	7832	Homo sapiens	semi-qRT-PCR//GFP reporter assay//Western blot//Luciferase reporter assay	Functional MTI	19546886
MIRT002416	hsa-miR-21-5p	Homo sapiens	BTG2	7832	Homo sapiens	Western blot	Functional MTI	23857284
MIRT002416	hsa-miR-21-5p	Homo sapiens	BTG2	7832	Homo sapiens	Luciferase reporter assay//qRT-PCR//Western blot	Functional MTI	24821435
MIRT002416	hsa-miR-21-5p	Homo sapiens	BTG2	7832	Homo sapiens	qRT-PCR//Western blot	Functional MTI	23446999
MIRT003054	hsa-miR-21-5p	Homo sapiens	PDCD4	27250	Homo sapiens	Luciferase reporter assay//Westren blot//Reporter assay	Functional MTI	17968323
MIRT003054	hsa-miR-21-5p	Homo sapiens	PDCD4	27250	Homo sapiens	Western blot	Functional MTI	19672202
MIRT003054	hsa-miR-21-5p	Homo sapiens	PDCD4	27250	Homo sapiens	Western blot	Functional MTI	19509156
MIRT003054	hsa-miR-21-5p	Homo sapiens	PDCD4	27250	Homo sapiens	Luciferase reporter assay//Western blot//Reporter assay	Functional MTI	18372920
MIRT003054	hsa-miR-21-5p	Homo sapiens	PDCD4	27250	Homo sapiens	Luciferase reporter assay//Western blot	Functional MTI	19682430
MIRT003054	hsa-miR-21-5p	Homo sapiens	PDCD4	27250	Homo sapiens	qRT-PCR//Western blot	Functional MTI	19906824
MIRT003054	hsa-miR-21-5p	Homo sapiens	PDCD4	27250	Homo sapiens	Luciferase reporter assay//Western blot//Reporter assay;Other//Reporter assay	Functional MTI	18270520
MIRT003054	hsa-miR-21-5p	Homo sapiens	PDCD4	27250	Homo sapiens	Western blot//Northern blot//qRT-PCR//Luciferase reporter assay	Functional MTI	19013014
MIRT003054	hsa-miR-21-5p	Homo sapiens	PDCD4	27250	Homo sapiens	Luciferase reporter assay//qRT-PCR//Western blot	Functional MTI	18850008
MIRT003054	hsa-miR-21-5p	Homo sapiens	PDCD4	27250	Homo sapiens	qRT-PCR//Luciferase reporter assay//Western blot	Functional MTI	20143188
MIRT003054	hsa-miR-21-5p	Homo sapiens	PDCD4	27250	Homo sapiens	Luciferase reporter assay	Functional MTI	19836969
MIRT003054	hsa-miR-21-5p	Homo sapiens	PDCD4	27250	Homo sapiens	Luciferase reporter assay	Functional MTI	19419954
MIRT003054	hsa-miR-21-5p	Homo sapiens	PDCD4	27250	Homo sapiens	Luciferase reporter assay	Functional MTI	19133651
MIRT003054	hsa-miR-21-5p	Homo sapiens	PDCD4	27250	Homo sapiens	Luciferase reporter assay//qRT-PCR//Western blot	Functional MTI	19264808
MIRT003054	hsa-miR-21-5p	Homo sapiens	PDCD4	27250	Homo sapiens	Luciferase reporter assay	Functional MTI	20056717
MIRT003054	hsa-miR-21-5p	Homo sapiens	PDCD4	27250	Homo sapiens	Immunohistochemistry//qRT-PCR//Western blot	Functional MTI	20831814
MIRT003054	hsa-miR-21-5p	Homo sapiens	PDCD4	27250	Homo sapiens	GFP reporter assay//Northern blot//qRT-PCR//Western blot//ASO assay	Functional MTI	19641183
MIRT003054	hsa-miR-21-5p	Homo sapiens	PDCD4	27250	Homo sapiens	Luciferase reporter assay//qRT-PCR//Quantitative proteomic approach	Functional MTI	19253296
MIRT003054	hsa-miR-21-5p	Homo sapiens	PDCD4	27250	Homo sapiens	Luciferase reporter assay//qRT-PCR//Western blot	Functional MTI	19276261
MIRT003054	hsa-miR-21-5p	Homo sapiens	PDCD4	27250	Homo sapiens	Luciferase reporter assay//qRT-PCR	Functional MTI	18829576
MIRT003054	hsa-miR-21-5p	Homo sapiens	PDCD4	27250	Homo sapiens	Immunoblot//Immunofluorescence//Luciferase reporter assay//qRT-PCR	Functional MTI	20533548
MIRT003054	hsa-miR-21-5p	Homo sapiens	PDCD4	27250	Homo sapiens	Immunohistochemistry//qRT-PCR//Western blot	Functional MTI	20978511
MIRT003054	hsa-miR-21-5p	Homo sapiens	PDCD4	27250	Homo sapiens	Luciferase reporter assay	Functional MTI	21469086
MIRT003054	hsa-miR-21-5p	Homo sapiens	PDCD4	27250	Homo sapiens	Luciferase reporter assay//Western blot	Functional MTI	20219857
MIRT003054	hsa-miR-21-5p	Homo sapiens	PDCD4	27250	Homo sapiens	Reporter assay	Functional MTI	17991735
MIRT003054	hsa-miR-21-5p	Homo sapiens	PDCD4	27250	Homo sapiens	Western blot	Functional MTI	22766763
MIRT003054	hsa-miR-21-5p	Homo sapiens	PDCD4	27250	Homo sapiens	Flow//Luciferase reporter assay//qRT-PCR//Western blot	Functional MTI	23548551
MIRT003054	hsa-miR-21-5p	Homo sapiens	PDCD4	27250	Homo sapiens	Immunohistochemistry//qRT-PCR//Western blot	Functional MTI	22212233
MIRT003054	hsa-miR-21-5p	Homo sapiens	PDCD4	27250	Homo sapiens	qRT-PCR//Western blot	Functional MTI	24659669
MIRT003054	hsa-miR-21-5p	Homo sapiens	PDCD4	27250	Homo sapiens	Flow//qRT-PCR//Western blot	Functional MTI	26028073
MIRT003054	hsa-miR-21-5p	Homo sapiens	PDCD4	27250	Homo sapiens	Immunofluorescence//Immunohistochemistry//qRT-PCR//Western blot	Functional MTI	23811941
MIRT003054	hsa-miR-21-5p	Homo sapiens	PDCD4	27250	Homo sapiens	Immunohistochemistry//Western blot	Functional MTI	24732841
MIRT003054	hsa-miR-21-5p	Homo sapiens	PDCD4	27250	Homo sapiens	Immunofluorescence//Immunohistochemistry//qRT-PCR//Western blot	Functional MTI	23827854
MIRT003054	hsa-miR-21-5p	Homo sapiens	PDCD4	27250	Homo sapiens	qRT-PCR//Western blot	Functional MTI	23824073
MIRT003054	hsa-miR-21-5p	Homo sapiens	PDCD4	27250	Homo sapiens	Immunohistochemistry//qRT-PCR//Western blot	Functional MTI	23417858
MIRT003054	hsa-miR-21-5p	Homo sapiens	PDCD4	27250	Homo sapiens	Luciferase reporter assay//Western blot	Functional MTI	23708209
MIRT003054	hsa-miR-21-5p	Homo sapiens	PDCD4	27250	Homo sapiens	Immunohistochemistry//Luciferase reporter assay//qRT-PCR//Western blot	Functional MTI	26367487
MIRT003054	hsa-miR-21-5p	Homo sapiens	PDCD4	27250	Homo sapiens	Luciferase reporter assay	Functional MTI	26864640
MIRT003054	hsa-miR-21-5p	Homo sapiens	PDCD4	27250	Homo sapiens	Luciferase reporter assay//Western blot	Functional MTI	25994220
MIRT003054	hsa-miR-21-5p	Homo sapiens	PDCD4	27250	Homo sapiens	FACS//Luciferase reporter assay//qRT-PCR//Western blot	Functional MTI	26387848
MIRT003054	hsa-miR-21-5p	Homo sapiens	PDCD4	27250	Homo sapiens	qRT-PCR//Western blot	Functional MTI	26320576
MIRT003054	hsa-miR-21-5p	Homo sapiens	PDCD4	27250	Homo sapiens	Western blot	Functional MTI	28069514
MIRT003054	hsa-miR-21-5p	Homo sapiens	PDCD4	27250	Homo sapiens	ChIP-seq//Immunofluorescence//Immunohistochemistry//Luciferase reporter assay//qRT-PCR//Western blot	Functional MTI	27876813
MIRT003054	hsa-miR-21-5p	Homo sapiens	PDCD4	27250	Homo sapiens	Luciferase reporter assay//Western blot	Functional MTI	27240294
MIRT003317	hsa-miR-21-5p	Homo sapiens	RHOB	388	Homo sapiens	Luciferase reporter assay//qRT-PCR//Western blot	Functional MTI	20460403
MIRT003317	hsa-miR-21-5p	Homo sapiens	RHOB	388	Homo sapiens	Luciferase reporter assay//qRT-PCR//Western blot	Functional MTI	21347332
MIRT003317	hsa-miR-21-5p	Homo sapiens	RHOB	388	Homo sapiens	Luciferase reporter assay//qRT-PCR//Western blot	Functional MTI	21872591
MIRT003317	hsa-miR-21-5p	Homo sapiens	RHOB	388	Homo sapiens	qRT-PCR//Western blot	Functional MTI	23313253
MIRT003567	hsa-miR-21-5p	Homo sapiens	SERPINB5	5268	Homo sapiens	Luciferase reporter assay//Western blot	Functional MTI	18270520
MIRT003567	hsa-miR-21-5p	Homo sapiens	SERPINB5	5268	Homo sapiens	Luciferase reporter assay	Functional MTI	19253296
MIRT003567	hsa-miR-21-5p	Homo sapiens	SERPINB5	5268	Homo sapiens	Reporter assay;Western blot;qRT-PCR	Functional MTI	21636785
MIRT003567	hsa-miR-21-5p	Homo sapiens	SERPINB5	5268	Homo sapiens	Reporter assay	Functional MTI	20693317
MIRT003567	hsa-miR-21-5p	Homo sapiens	SERPINB5	5268	Homo sapiens	Immunoprecipitaion//Luciferase reporter assay//Microarray//qRT-PCR//Western blot	Functional MTI	26296971
MIRT003567	hsa-miR-21-5p	Homo sapiens	SERPINB5	5268	Homo sapiens	ChIP-seq//Immunohistochemistry//Luciferase reporter assay//qRT-PCR//Western blot	Functional MTI	27409165
MIRT003837	hsa-miR-21-5p	Homo sapiens	BMPR2	659	Homo sapiens	Luciferase reporter assay//qRT-PCR//Western blot	Functional MTI	19578724
MIRT003837	hsa-miR-21-5p	Homo sapiens	BMPR2	659	Homo sapiens	Luciferase reporter assay//qRT-PCR	Functional MTI	18829576
MIRT003837	hsa-miR-21-5p	Homo sapiens	BMPR2	659	Homo sapiens	qRT-PCR//Western blot	Functional MTI	22227207
MIRT003988	hsa-miR-21-5p	Homo sapiens	RASA1	5921	Homo sapiens	Luciferase reporter assay//Western blot	Non-Functional MTI	18372920
MIRT003988	hsa-miR-21-5p	Homo sapiens	RASA1	5921	Homo sapiens	Luciferase reporter assay//qRT-PCR//Western blot	Functional MTI	25663768
MIRT003988	hsa-miR-21-5p	Homo sapiens	RASA1	5921	Homo sapiens	Luciferase reporter assay//Western blot	Functional MTI	27876571
MIRT004287	hsa-miR-21-5p	Homo sapiens	TGIF1	7050	Homo sapiens	Western blot	Functional MTI	19906824
MIRT004306	hsa-miR-21-5p	Homo sapiens	NCOA3	8202	Homo sapiens	Luciferase reporter assay	Non-Functional MTI	19528081
MIRT004318	hsa-miR-21-5p	Homo sapiens	ERBB2	2064	Homo sapiens	qRT-PCR//Western blot	Functional MTI	19419954
MIRT004814	hsa-miR-21-5p	Homo sapiens	PCBP1	5093	Homo sapiens	Luciferase reporter assay	Functional MTI	22316494
MIRT005323	hsa-miR-21-5p	Homo sapiens	JMY	133746	Homo sapiens	Luciferase reporter assay//qRT-PCR	Functional MTI	18829576
MIRT005324	hsa-miR-21-5p	Homo sapiens	TOPORS	10210	Homo sapiens	Luciferase reporter assay//qRT-PCR	Functional MTI	18829576
MIRT005325	hsa-miR-21-5p	Homo sapiens	HNRNPK	3190	Homo sapiens	Luciferase reporter assay//qRT-PCR	Functional MTI	18829576
MIRT005327	hsa-miR-21-5p	Homo sapiens	DAXX	1616	Homo sapiens	Luciferase reporter assay//qRT-PCR//Western blot	Functional MTI	18829576
MIRT005328	hsa-miR-21-5p	Homo sapiens	TP53BP2	7159	Homo sapiens	Luciferase reporter assay//qRT-PCR	Functional MTI	18829576
MIRT005329	hsa-miR-21-5p	Homo sapiens	TP63	8626	Homo sapiens	Luciferase reporter assay//qRT-PCR//Western blot	Functional MTI	18829576
MIRT005330	hsa-miR-21-5p	Homo sapiens	TGFBR3	7049	Homo sapiens	Luciferase reporter assay//qRT-PCR	Functional MTI	18829576
MIRT005331	hsa-miR-21-5p	Homo sapiens	PPIF	10105	Homo sapiens	Luciferase reporter assay//qRT-PCR	Functional MTI	18829576
MIRT005429	hsa-miR-21-5p	Homo sapiens	MSH2	4436	Homo sapiens	Luciferase reporter assay//Northern blot//qRT-PCR//Western blot	Functional MTI	21078976
MIRT005429	hsa-miR-21-5p	Homo sapiens	MSH2	4436	Homo sapiens	Luciferase reporter assay//qRT-PCR//Western blot	Functional MTI	21047769
MIRT005429	hsa-miR-21-5p	Homo sapiens	MSH2	4436	Homo sapiens	Immunoblot//Luciferase reporter assay	Functional MTI	23861444
MIRT005429	hsa-miR-21-5p	Homo sapiens	MSH2	4436	Homo sapiens	Luciferase reporter assay//qRT-PCR//Western blot	Functional MTI	22806311
MIRT005430	hsa-miR-21-5p	Homo sapiens	MSH6	2956	Homo sapiens	Luciferase reporter assay//Northern blot//qRT-PCR//Western blot	Functional MTI	21078976
MIRT005565	hsa-miR-21-5p	Homo sapiens	TIAM1	7074	Homo sapiens	Luciferase reporter assay//Microarray//Northern blot//qRT-PCR	Functional MTI	20826792
MIRT005565	hsa-miR-21-5p	Homo sapiens	TIAM1	7074	Homo sapiens	Luciferase reporter assay	Functional MTI	23442323
MIRT005717	hsa-miR-21-5p	Homo sapiens	ISCU	23479	Homo sapiens	Immunoblot//Immunohistochemistry//Luciferase reporter assay//qRT-PCR//Western blot	Functional MTI	20480266
MIRT005737	hsa-miR-21-5p	Homo sapiens	MEF2C	4208	Homo sapiens	Immunofluorescence//In situ hybridization//Luciferase reporter assay	Functional MTI	21170291
MIRT005772	hsa-miR-21-5p	Homo sapiens	EIF4A2	1974	Homo sapiens	Immunoblot//Immunohistochemistry//Luciferase reporter assay//Microarray//qRT-PCR//Western blot	Functional MTI	21219636
MIRT005773	hsa-miR-21-5p	Homo sapiens	ANKRD46	157567	Homo sapiens	Immunoblot//Immunohistochemistry//Luciferase reporter assay//Microarray//qRT-PCR//Western blot	Functional MTI	21219636
MIRT005807	hsa-miR-21-5p	Homo sapiens	EGFR	1956	Homo sapiens	Luciferase reporter assay//Microarray//Western blot	Functional MTI	20864407
MIRT005807	hsa-miR-21-5p	Homo sapiens	EGFR	1956	Homo sapiens	Western blot;Other	Functional MTI	20048743
MIRT005951	hsa-miR-21-5p	Homo sapiens	IL1B	3553	Homo sapiens	Luciferase reporter assay//Microarray//qRT-PCR	Functional MTI	21131358
MIRT005952	hsa-miR-21-5p	Homo sapiens	ICAM1	3383	Homo sapiens	Luciferase reporter assay//Microarray//qRT-PCR	Functional MTI	21131358
MIRT005953	hsa-miR-21-5p	Homo sapiens	PLAT	5327	Homo sapiens	Luciferase reporter assay//Microarray//qRT-PCR	Functional MTI	21131358
MIRT005954	hsa-miR-21-5p	Homo sapiens	PTX3	5806	Homo sapiens	Luciferase reporter assay	Non-Functional MTI	21131358
MIRT005955	hsa-miR-21-5p	Homo sapiens	TNFAIP3	7128	Homo sapiens	Luciferase reporter assay	Non-Functional MTI	21131358
MIRT005956	hsa-miR-21-5p	Homo sapiens	CCR1	1230	Homo sapiens	Luciferase reporter assay	Non-Functional MTI	21131358
MIRT005974	hsa-miR-21-5p	Homo sapiens	CDK2AP1	8099	Homo sapiens	Luciferase reporter assay//qRT-PCR//Western blot//Reporter assay	Functional MTI	21328460
MIRT006199	hsa-miR-21-5p	Homo sapiens	CCL20	6364	Homo sapiens	ELISA//Immunofluorescence//Luciferase reporter assay	Functional MTI	22001440
MIRT006236	hsa-miR-21-5p	Homo sapiens	SP1	6667	Homo sapiens	Luciferase reporter assay//Western blot	Functional MTI	22034194
MIRT006288	hsa-miR-21-5p	Homo sapiens	PIAS3	10401	Homo sapiens	Luciferase reporter assay	Functional MTI	22316494
MIRT006288	hsa-miR-21-5p	Homo sapiens	PIAS3	10401	Homo sapiens	ELISA//qRT-PCR//Western blot	Functional MTI	23998932
MIRT006313	hsa-miR-21-5p	Homo sapiens	DOCK4	9732	Homo sapiens	Immunoblot//Luciferase reporter assay//qRT-PCR	Functional MTI	22158624
MIRT006314	hsa-miR-21-5p	Homo sapiens	DOCK5	80005	Homo sapiens	Immunoblot//Luciferase reporter assay//qRT-PCR	Functional MTI	22158624
MIRT006315	hsa-miR-21-5p	Homo sapiens	DOCK7	85440	Homo sapiens	Immunoblot//Luciferase reporter assay//qRT-PCR	Functional MTI	22158624
MIRT006323	hsa-miR-21-5p	Homo sapiens	DUSP10	11221	Homo sapiens	Luciferase reporter assay//qRT-PCR//Western blot	Functional MTI	22387553
MIRT006422	hsa-miR-21-5p	Homo sapiens	PPARA	5465	Homo sapiens	Luciferase reporter assay//Flow//Immunoprecipitaion//In situ hybridization//qRT-PCR//Western blot	Functional MTI	21636785
MIRT006422	hsa-miR-21-5p	Homo sapiens	PPARA	5465	Homo sapiens	Immunofluorescence//Immunohistochemistry//Immunoprecipitaion//Luciferase reporter assay//qRT-PCR//Western blot	Functional MTI	24012640
MIRT006422	hsa-miR-21-5p	Homo sapiens	PPARA	5465	Homo sapiens	qRT-PCR//Western blot	Functional MTI	26338827
MIRT006515	hsa-miR-21-5p	Homo sapiens	ANP32A	8125	Homo sapiens	Luciferase reporter assay//qRT-PCR//Western blot	Functional MTI	21317927
MIRT006516	hsa-miR-21-5p	Homo sapiens	SMARCA4	6597	Homo sapiens	Luciferase reporter assay//qRT-PCR//Western blot	Functional MTI	21317927
MIRT006797	hsa-miR-21-5p	Homo sapiens	NTF3	4908	Homo sapiens	Luciferase reporter assay//qRT-PCR	Functional MTI	22019057
MIRT006821	hsa-miR-21-5p	Homo sapiens	COL4A1	1282	Homo sapiens	Luciferase reporter assay//qRT-PCR	Functional MTI	22573493
MIRT006989	hsa-miR-21-5p	Homo sapiens	FASLG	356	Homo sapiens	Luciferase reporter assay//Western blot	Functional MTI	21820586
MIRT006989	hsa-miR-21-5p	Homo sapiens	FASLG	356	Homo sapiens	Luciferase reporter assay//qRT-PCR//Western blot	Functional MTI	23177026
MIRT006989	hsa-miR-21-5p	Homo sapiens	FASLG	356	Homo sapiens	Reporter assay;Western blot;Other	Functional MTI	20371612
MIRT006989	hsa-miR-21-5p	Homo sapiens	FASLG	356	Homo sapiens	Luciferase reporter assay//Western blot	Functional MTI	23504349
MIRT006989	hsa-miR-21-5p	Homo sapiens	FASLG	356	Homo sapiens	Luciferase reporter assay//qRT-PCR//Western blot	Functional MTI	24821435
MIRT006989	hsa-miR-21-5p	Homo sapiens	FASLG	356	Homo sapiens	Luciferase reporter assay	Functional MTI	25118289
MIRT006997	hsa-miR-21-5p	Homo sapiens	SOD3	6649	Homo sapiens	Luciferase reporter assay	Functional MTI	22836756
MIRT007085	hsa-miR-21-5p	Homo sapiens	TCF21	6943	Homo sapiens	Luciferase reporter assay	Functional MTI	23206776
MIRT007362	hsa-miR-21-5p	Homo sapiens	SMAD7	4092	Homo sapiens	qRT-PCR//Western blot	Functional MTI	23292313
MIRT007362	hsa-miR-21-5p	Homo sapiens	SMAD7	4092	Homo sapiens	Immunocytochemistry//Immunofluorescence//Immunohistochemistry//Luciferase reporter assay//Western blot	Functional MTI	24887517
MIRT007362	hsa-miR-21-5p	Homo sapiens	SMAD7	4092	Homo sapiens	Luciferase reporter assay	Functional MTI	28192117
MIRT007362	hsa-miR-21-5p	Homo sapiens	SMAD7	4092	Homo sapiens	Luciferase reporter assay//Western blot	Functional MTI	26575121
MIRT030694	hsa-miR-21-5p	Homo sapiens	SOX2	6657	Homo sapiens	Immunofluorescence//Luciferase reporter assay//qRT-PCR//Western blot	Functional MTI	26558781
MIRT030717	hsa-miR-21-5p	Homo sapiens	VEGFA	7422	Homo sapiens	Western blot;qRT-PCR	Functional MTI	21544242
MIRT030837	hsa-miR-21-5p	Homo sapiens	SERPINI1	5274	Homo sapiens	Flow//Immunohistochemistry//Luciferase reporter assay//Microarray//qRT-PCR//Western blot	Functional MTI	22464652
MIRT030838	hsa-miR-21-5p	Homo sapiens	DDAH1	23576	Homo sapiens	Luciferase reporter assay//qRT-PCR//Western blot	Functional MTI	26455824
MIRT030838	hsa-miR-21-5p	Homo sapiens	DDAH1	23576	Homo sapiens	qRT-PCR//Western blot	Functional MTI	26741162
MIRT030844	hsa-miR-21-5p	Homo sapiens	TGFB2	7042	Homo sapiens	Luciferase reporter assay	Functional MTI	27388239
MIRT030860	hsa-miR-21-5p	Homo sapiens	PIK3R1	5295	Homo sapiens	Luciferase reporter assay//qRT-PCR//Western blot	Functional MTI	26676464
MIRT030954	hsa-miR-21-5p	Homo sapiens	PTPN14	5784	Homo sapiens	Immunohistochemistry//Luciferase reporter assay//qRT-PCR//Western blot	Functional MTI	25803229
MIRT031019	hsa-miR-21-5p	Homo sapiens	AKT2	208	Homo sapiens	Western blot;Other	Functional MTI	20048743
MIRT031059	hsa-miR-21-5p	Homo sapiens	FBXO11	80204	Homo sapiens	Luciferase reporter assay	Functional MTI	25589783
MIRT031078	hsa-miR-21-5p	Homo sapiens	YOD1	55432	Homo sapiens	qRT-PCR//Western blot	Functional MTI	22227207
MIRT031079	hsa-miR-21-5p	Homo sapiens	STAT3	6774	Homo sapiens	Western blot;Other	Functional MTI	20048743
MIRT031079	hsa-miR-21-5p	Homo sapiens	STAT3	6774	Homo sapiens	ELISA//qRT-PCR//Western blot	Non-Functional MTI	23998932
MIRT031079	hsa-miR-21-5p	Homo sapiens	STAT3	6774	Homo sapiens	Western blot	Functional MTI	26549725
MIRT035524	hsa-miR-21-5p	Homo sapiens	BCL6	604	Homo sapiens	Luciferase reporter assay	Functional MTI	23416424
MIRT052948	hsa-miR-21-5p	Homo sapiens	SATB1	6304	Homo sapiens	qRT-PCR//Western blot	Functional MTI	22227207
MIRT052949	hsa-miR-21-5p	Homo sapiens	WWP1	11059	Homo sapiens	qRT-PCR//Western blot	Functional MTI	22227207
MIRT053151	hsa-miR-21-5p	Homo sapiens	SMN1	6606	Homo sapiens	Luciferase reporter assay//Western blot	Functional MTI	23657402
MIRT053173	hsa-miR-21-5p	Homo sapiens	HPGD	3248	Homo sapiens	In situ hybridization//Luciferase reporter assay//qRT-PCR//Western blot	Functional MTI	24699315
MIRT054356	hsa-miR-21-5p	Homo sapiens	MYD88	4615	Homo sapiens	Chip//ELISA//Flow cytometry//Luciferase reporter assay//QRTPCR//Western blot	Functional MTI	23633945
MIRT054357	hsa-miR-21-5p	Homo sapiens	IRAK1	3654	Homo sapiens	Chip//ELISA//Flow cytometry//Luciferase reporter assay//QRTPCR//Western blot	Functional MTI	23633945
MIRT054398	hsa-miR-21-5p	Homo sapiens	VHL	7428	Homo sapiens	Immunofluorescence//Immunohistochemistry//Immunoprecipitaion//Luciferase reporter assay//qRT-PCR//Western blot	Functional MTI	24012640
MIRT054572	hsa-miR-21-5p	Homo sapiens	GDF5	8200	Homo sapiens	Luciferase reporter assay//qRT-PCR//Western blot	Functional MTI	24577233
MIRT076343	hsa-miR-21-5p	Homo sapiens	MAP2K3	5606	Homo sapiens	Immunohistochemistry//Luciferase reporter assay//Western blot	Functional MTI	24112539
MIRT208864	hsa-miR-21-5p	Homo sapiens	IL12A	3592	Homo sapiens	Luciferase reporter assay//Western blot	Functional MTI	25327529
MIRT208864	hsa-miR-21-5p	Homo sapiens	IL12A	3592	Homo sapiens	Luciferase reporter assay//qRT-PCR//Western blot	Functional MTI	27571873
MIRT437773	hsa-miR-21-5p	Homo sapiens	NFIA	4774	Homo sapiens	Flow//Western blot	Functional MTI	24980967
MIRT437893	hsa-miR-21-5p	Homo sapiens	SETD2	29072	Homo sapiens	ChIP-seq//Luciferase reporter assay	Functional MTI	24983504
MIRT438224	hsa-miR-21-5p	Homo sapiens	CLU	1191	Homo sapiens	Luciferase reporter assay	Functional MTI	24327270
MIRT438438	hsa-miR-21-5p	Homo sapiens	TNFRSF10B	8795	Homo sapiens	Luciferase reporter assay	Functional MTI	25118289
MIRT438483	hsa-miR-21-5p	Homo sapiens	IGF1R	3480	Homo sapiens	Luciferase reporter assay	Functional MTI	24161401
MIRT438487	hsa-miR-21-5p	Homo sapiens	SIRT2	22933	Homo sapiens	Western blot	Functional MTI	24161395
MIRT438716	hsa-miR-21-5p	Homo sapiens	GAS5	60674	Homo sapiens	qRT-PCR//Western blot	Functional MTI	23933812
MIRT438893	hsa-miR-21-5p	Homo sapiens	RHO	6010	Homo sapiens	qRT-PCR//Western blot	Functional MTI	23446999
MIRT479960	hsa-miR-21-5p	Homo sapiens	CBX4	8535	Homo sapiens	Luciferase reporter assay//Western blot	Functional MTI	25327529
MIRT731121	hsa-miR-21-5p	Homo sapiens	CASC2	255082	Homo sapiens	qRT-PCR//Luciferase reporter assay//Immunoprecipitaion//Western blot	Functional MTI	25446261
MIRT731893	hsa-miR-21-5p	Homo sapiens	DNM1L	10059	Homo sapiens	Luciferase reporter assay//qRT-PCR//Western blot	Functional MTI	28347692
MIRT732457	hsa-miR-21-5p	Homo sapiens	ICOSLG	23308	Homo sapiens	Luciferase reporter assay//Western blot	Functional MTI	25327529
MIRT732458	hsa-miR-21-5p	Homo sapiens	TICAM2	353376	Homo sapiens	Luciferase reporter assay//Western blot	Functional MTI	25327529
MIRT732459	hsa-miR-21-5p	Homo sapiens	UBE2N	7334	Homo sapiens	Luciferase reporter assay//Western blot	Functional MTI	25327529
MIRT732460	hsa-miR-21-5p	Homo sapiens	BCL10	8915	Homo sapiens	Luciferase reporter assay//Western blot	Functional MTI	25327529
MIRT732461	hsa-miR-21-5p	Homo sapiens	CEBPB	1051	Homo sapiens	Luciferase reporter assay//Western blot	Functional MTI	25327529
MIRT732462	hsa-miR-21-5p	Homo sapiens	HMGB1	3146	Homo sapiens	Luciferase reporter assay//Western blot	Functional MTI	25327529
MIRT732463	hsa-miR-21-5p	Homo sapiens	TAP1	6890	Homo sapiens	Luciferase reporter assay//Western blot	Functional MTI	25327529
MIRT732464	hsa-miR-21-5p	Homo sapiens	TLR3	7098	Homo sapiens	Luciferase reporter assay//Western blot	Functional MTI	25327529
MIRT732517	hsa-miR-21-5p	Homo sapiens	NAV3	89795	Homo sapiens	Western blot//Luciferase reporter assay/Microarray	Functional MTI	25579119
MIRT732588	hsa-miR-21-5p	Homo sapiens	STUB1	10273	Homo sapiens	qRT-PCR//Western blot	Functional MTI	26841045
MIRT732668	hsa-miR-21-5p	Homo sapiens	LRP6	4040	Homo sapiens	Luciferase reporter assay//qRT-PCR//Western blot	Functional MTI	28337300
MIRT732679	hsa-miR-21-5p	Homo sapiens	EGLN1	54583	Homo sapiens	Luciferase reporter assay	Functional MTI	27030384
MIRT732712	hsa-miR-21-5p	Homo sapiens	CADM1	23705	Homo sapiens	Luciferase reporter assay	Functional MTI	27055844
MIRT732931	hsa-miR-21-5p	Homo sapiens	PSMD9	5715	Homo sapiens	Flow//qRT-PCR//Western blot	Functional MTI	26500453
MIRT732933	hsa-miR-21-5p	Homo sapiens	COX2	4513	Homo sapiens	Flow//qRT-PCR//Western blot	Functional MTI	26604791
MIRT733147	hsa-miR-21-5p	Homo sapiens	ABCB1	5243	Homo sapiens	Flow//qRT-PCR//Western blot	Functional MTI	27040946
MIRT733174	hsa-miR-21-5p	Homo sapiens	FZD6	8323	Homo sapiens	Luciferase reporter assay//qRT-PCR//Western blot	Functional MTI	27347343
MIRT733305	hsa-miR-21-5p	Homo sapiens	PCGF2	7703	Homo sapiens	qRT-PCR//Western blot	Functional MTI	27542229
MIRT733326	hsa-miR-21-5p	Homo sapiens	BMI1	648	Homo sapiens	ChIP-seq//Immunofluorescence//Immunohistochemistry//Luciferase reporter assay//qRT-PCR//Western blot	Functional MTI	27644439
MIRT733494	hsa-miR-21-5p	Homo sapiens	SOCS6	9306	Homo sapiens	Luciferase reporter assay//qRT-PCR//Western blot	Functional MTI	27811366
MIRT733614	hsa-miR-21-5p	Homo sapiens	OXTR	5021	Homo sapiens	Luciferase reporter assay	Functional MTI	26273428
MIRT734186	hsa-miR-21-5p	Homo sapiens	MSLN	10232	Homo sapiens	Luciferase reporter assay	Functional MTI	28125734
MIRT734699	hsa-miR-21-5p	Homo sapiens	Smad7	81516	Homo sapiens	Luciferase reporter assay//qRT-PCR//Western blot	Functional MTI	26968995
MIRT734892	hsa-miR-21-5p	Homo sapiens	SOCS1	8651	Homo sapiens	Luciferase reporter assay//qRT-PCR//Western blot	Functional MTI	27811366
MIRT735215	hsa-miR-21-5p	Homo sapiens	FOXO1	2308	Homo sapiens	Luciferase reporter assay//qRT-PCR//Western blot	Functional MTI	25909227
MIRT735309	hsa-miR-21-5p	Homo sapiens	CASP8	841	Homo sapiens	In situ hybridization//Luciferase reporter assay//Northern blot//qRT-PCR//Western blot	Functional MTI	26080425
MIRT735310	hsa-miR-21-5p	Homo sapiens	TRAF7	84231	Homo sapiens	In situ hybridization//Luciferase reporter assay//Northern blot//qRT-PCR//Western blot	Functional MTI	26080425
